# Supplementary material for: 4-[(E)-(4-Eth­oxy­phen­yl)imino­meth­yl]phenol
Source: Acta Crystallogr Sect E Struct Rep Online. 2012 Aug 4;68(Pt 9):o2646. doi: 10.1107/S1600536812034253 (PMC3435674; doi:10.1107/S1600536812034253)
Supplement: Supplementary file 1 [file e-68-o2646-sup1.cif]

##############################################################################
#                                                                            #
# This CIF contains the data in a paper accepted for publication in          #
# Acta Crystallographica Section E. It conforms to the requirements of       #
# Notes for Authors for Acta Crystallographica Section E, and has been       #
# peer reviewed under the auspices of the IUCr Commission on Journals.       #
#                                                                            #
# Full details of the Crystallographic Information File format               #
# are given in the paper "The Crystallographic Information File (CIF):       #
# a New Standard Archive File for Crystallography" by S. R. Hall, F. H.      #
# Allen and I. D. Brown [Acta Cryst. (1991), A47, 655-685].                  #
#                                                                            #
# The current version of the core CIF dictionary is obtainable from          #
# ftp://ftp.iucr.org/pub/cif_core.dic.                                       #
#                                                                            #
# Software is freely available for graphical display of the structure(s)     #
# in this CIF. For information consult the CIF software page                 #
# http://www.iucr.org/resources/cif/software.                                #
#                                                                            #
# This file may be used for bona fide research purposes within the           #
# scientific community so long as proper attribution is given to the journal # 
# article from which it was obtained.                                        #
#                                                                            #
##############################################################################
data_global
_audit_creation_method     'Jana2006 Version : 28/10/2010'
_journal_date_recd_electronic     2012-07-31
_journal_date_accepted     2012-08-01
_journal_name_full     'Acta Crystallographica, Section E'
_journal_year     2012
_journal_volume     68
_journal_issue      9
_journal_page_first     o2646
_journal_page_last     o2646
_journal_paper_category     QO
_journal_paper_doi     10.1107/S1600536812034253
_journal_coeditor_code     BT5991
_publ_contact_author_name     'Karla Fejfarov\'a'
_publ_contact_author_address
;
Institute of Physics ASCR, v.v.i.,
Na Slovance 2
182 21 Praha 8
Czech Republic
;
_publ_contact_author_email     fejfarov@fzu.cz
_publ_contact_author_fax     '+420 233 343 184'
_publ_contact_author_phone     '+420 220 318 470'
_publ_section_title
;
4-[(<i>E</i>)-(4-Ethoxyphenyl)iminomethyl]phenol
;
loop_
    _publ_author_name
    _publ_author_address
    'Khalaji, Aliakbar Dehno'
;
Department of Chemistry
Faculty of Science
Golestan University
Gorgan
Iran
;
    'Fejfarov\'a, Karla'
;
Institute of Physics ASCR, v.v.i.,
Na Slovance 2
182 21 Praha 8
Czech Republic
;
    'Du\<sek, Michal'
;
Institute of Physics ASCR, v.v.i.,
Na Slovance 2
182 21 Praha 8
Czech Republic
;
data_I
_chemical_name_systematic
;
4-[(<i>E</i>)-(4-Ethoxyphenyl)iminomethyl]phenol
;
_chemical_name_common     ?
_chemical_formula_moiety     'C15 H15 N1 O2'
_chemical_formula_sum     'C15 H15 N1 O2'
_chemical_formula_structural     ?
_chemical_formula_analytical     ?
_chemical_formula_iupac     'C15 H15 N1 O2'
_chemical_formula_weight     241.3
_chemical_melting_point     ?
_symmetry_cell_setting     orthorhombic
_symmetry_space_group_name_H-M     'P b c a'
_symmetry_space_group_name_Hall     '-P 2ac 2ab'
loop_
    _symmetry_equiv_pos_site_id
    _symmetry_equiv_pos_as_xyz
    1 x,y,z
    2 -x+1/2,-y,z+1/2
    3 -x,y+1/2,-z+1/2
    4 x+1/2,-y+1/2,-z
    5 -x,-y,-z
    6 x+1/2,y,-z+1/2
    7 x,-y+1/2,z+1/2
    8 -x+1/2,y+1/2,z
_cell_length_a     10.9155(2)
_cell_length_b     9.4056(2)
_cell_length_c     25.0422(5)
_cell_angle_alpha     90
_cell_angle_beta     90
_cell_angle_gamma     90
_cell_volume     2571.00(9)
_cell_formula_units_Z     8
_cell_measurement_reflns_used     14821
_cell_measurement_theta_min     3.53
_cell_measurement_theta_max     61.05
_cell_measurement_temperature     120
_cell_special_details     ?
_exptl_crystal_description     plate
_exptl_crystal_colour     'light yellow'
_exptl_crystal_size_max     0.536
_exptl_crystal_size_mid     0.199
_exptl_crystal_size_min     0.027
_exptl_crystal_density_diffrn     1.2463
_exptl_crystal_density_meas     ?
_exptl_crystal_density_method     'not measured'
_exptl_crystal_F_000     1024
_exptl_absorpt_coefficient_mu     0.666
_exptl_absorpt_correction_type     multi-scan
_exptl_absorpt_process_details
;
(CrysAlis PRO; Agilent, 2011)
;
_exptl_absorpt_correction_T_min     0.795
_exptl_absorpt_correction_T_max     1
_exptl_special_details
;
Absorption correction: CrysAlis PRO (Agilent, 2011).
Empirical absorption correction using spherical harmonics,
implemented in SCALE3 ABSPACK scaling algorithm.
;
_diffrn_ambient_temperature     120
_diffrn_radiation_type     'Cu K\a'
_diffrn_radiation_wavelength     1.5418
_diffrn_radiation_source     'Enhance Ultra (Cu) X-ray Source'
_diffrn_radiation_monochromator     'mirror'
_diffrn_measurement_device_type
;
Agilent Xcalibur diffractometer with an Atlas (Gemini ultra Cu) detector
;
_diffrn_measurement_device     'four-cycle diffractometer'
_diffrn_measurement_method     'Rotation method data acquisition using \w scans'
_diffrn_detector_area_resol_mean     10.3784
_diffrn_reflns_number     22644
_diffrn_reflns_av_R_equivalents     0.028
_diffrn_reflns_av_sigmaI/netI     0.0085
_diffrn_reflns_theta_min     3.53
_diffrn_reflns_theta_max     61.14
_diffrn_reflns_theta_full     61.14
_diffrn_measured_fraction_theta_max     0.99
_diffrn_measured_fraction_theta_full     0.99
_diffrn_reflns_limit_h_min     -12
_diffrn_reflns_limit_h_max     12
_diffrn_reflns_limit_k_min     -10
_diffrn_reflns_limit_k_max     10
_diffrn_reflns_limit_l_min     -28
_diffrn_reflns_limit_l_max     27
_diffrn_reflns_reduction_process
;
Integration of the CCD images was done by program CrysAlis PRO
(Agilent, 2011). The same program was used for indexing of the
crystal shape and absorption correction.
;
_refine_special_details
;
The refinement was carried out against all reflections. The conventional
<i>R</i>-factor is always based on <i>F</i>. The goodness of fit as well as
the weighted <i>R</i>-factor are based on <i>F</i> and <i>F</i>^2^ for
refinement carried out on <i>F</i> and <i>F</i>^2^, respectively. The
threshold expression is used only for calculating <i>R</i>-factors <i>etc</i>.
and it is not relevant to the choice of reflections for refinement.
The program used for refinement, Jana2006, uses the weighting scheme based on
the experimental expectations, see _refine_ls_weighting_details, that does not
force <i>S</i> to be one. Therefore the values of <i>S</i> are usually larger
than the ones from the <i>SHELX</i> program.
;
_reflns_number_total     1978
_reflns_number_gt     1780
_reflns_threshold_expression     I>3\s(I)
_refine_ls_structure_factor_coef     Fsqd
_refine_ls_R_factor_all     0.0339
_refine_ls_R_factor_gt     0.0306
_refine_ls_wR_factor_gt     0.0998
_refine_ls_wR_factor_ref     0.1033
_refine_ls_goodness_of_fit_ref     1.71
_refine_ls_restrained_S_all     ?
_refine_ls_number_reflns     1978
_refine_ls_number_parameters     166
_refine_ls_number_restraints     0
_refine_ls_number_constraints     57
_refine_ls_hydrogen_treatment     mixed
_refine_ls_weighting_scheme     sigma
_refine_ls_weighting_details     'w=1/(\s^2^(I)+0.0025000002I^2^)'
_refine_ls_shift/su_max     0.0057
_refine_ls_shift/su_mean     0.0006
_refine_diff_density_max     0.11
_refine_diff_density_min     -0.11
_refine_ls_extinction_method     'none'
_refine_ls_extinction_coef     ?
_refine_ls_abs_structure_details     ?
_refine_ls_abs_structure_Flack     ?
_refine_ls_abs_structure_Rogers     ?
loop_
    _atom_type_symbol
    _atom_type_scat_dispersion_real
    _atom_type_scat_dispersion_imag
    _atom_type_scat_source
    C 0.0181 0.0091 'International Tables Vol C tables 4.2.6.8 and 6.1.1.1'
    H 0.0000 0.0000 'International Tables Vol C tables 4.2.6.8 and 6.1.1.1'
    N 0.0311 0.0180 'International Tables Vol C tables 4.2.6.8 and 6.1.1.1'
    O 0.0492 0.0322 'International Tables Vol C tables 4.2.6.8 and 6.1.1.1'
_computing_data_collection     'CrysAlis PRO (Agilent, 2011)'
_computing_cell_refinement     'CrysAlis PRO (Agilent, 2011)'
_computing_data_reduction     'CrysAlis PRO (Agilent, 2011)'
_computing_structure_solution     'SIR2002 (Burla <i>et al.</i>, 2003)'
_computing_structure_refinement
                                 'JANA2006 (Pet\<r\'i\<cek <i>et al.</i>, 2006)'
_computing_molecular_graphics     'DIAMOND (Brandenburg & Putz, 2005)'
_computing_publication_material
                                 'JANA2006 (Pet\<r\'i\<cek <i>et al.</i>, 2006)'
loop_
    _atom_site_type_symbol
    _atom_site_label
    _atom_site_fract_x
    _atom_site_fract_y
    _atom_site_fract_z
    _atom_site_U_iso_or_equiv
    _atom_site_adp_type
    _atom_site_calc_flag
    _atom_site_refinement_flags
    _atom_site_occupancy
    _atom_site_symmetry_multiplicity
    _atom_site_disorder_assembly
    _atom_site_disorder_group
    O O1 -0.08099(8) 0.58106(10) 0.55939(4) 0.0344(3) Uani d . 1 8 . .
    O O2 0.50129(8) -0.13939(9) 0.85269(3) 0.0251(3) Uani d . 1 8 . .
    N N1 0.26997(8) 0.30259(10) 0.68326(4) 0.0196(3) Uani d . 1 8 . .
    C C1 0.18053(10) 0.37189(12) 0.65100(4) 0.0200(3) Uani d . 1 8 . .
    C C2 0.06035(11) 0.32217(13) 0.64660(4) 0.0234(4) Uani d . 1 8 . .
    C C3 -0.02398(11) 0.39425(13) 0.61577(5) 0.0260(4) Uani d . 1 8 . .
    C C4 0.00974(12) 0.51683(14) 0.58837(4) 0.0259(4) Uani d . 1 8 . .
    C C5 0.12999(11) 0.56466(13) 0.59109(5) 0.0251(4) Uani d . 1 8 . .
    C C6 0.21487(11) 0.49095(12) 0.62174(5) 0.0228(4) Uani d . 1 8 . .
    C C7 -0.04877(15) 0.70560(14) 0.52934(5) 0.0357(4) Uani d . 1 8 . .
    C C8 -0.16378(16) 0.75963(18) 0.50327(7) 0.0509(5) Uani d . 1 8 . .
    C C9 0.23493(11) 0.24457(11) 0.72715(5) 0.0208(4) Uani d . 1 8 . .
    C C10 0.42099(10) 0.09397(12) 0.74119(5) 0.0198(4) Uani d . 1 8 . .
    C C11 0.48630(10) -0.00196(12) 0.77159(4) 0.0199(4) Uani d . 1 8 . .
    C C12 0.44379(10) -0.04176(12) 0.82220(4) 0.0205(4) Uani d . 1 8 . .
    C C13 0.33635(10) 0.01912(12) 0.84201(5) 0.0230(4) Uani d . 1 8 . .
    C C14 0.27084(11) 0.11386(12) 0.81106(4) 0.0228(4) Uani d . 1 8 . .
    C C15 0.31179(10) 0.15335(12) 0.76005(4) 0.0202(4) Uani d . 1 8 . .
    H H2 0.036296 0.23732 0.665154 0.028 Uiso calc R 1 8 . .
    H H3 -0.106486 0.35958 0.613196 0.0313 Uiso calc R 1 8 . .
    H H5 0.154298 0.648332 0.571861 0.0301 Uiso calc R 1 8 . .
    H H6 0.298437 0.52267 0.622731 0.0273 Uiso calc R 1 8 . .
    H H7a 0.009871 0.680691 0.502344 0.0429 Uiso calc R 1 8 . .
    H H7b -0.017107 0.776855 0.553066 0.0429 Uiso calc R 1 8 . .
    H H8a -0.144624 0.840538 0.481436 0.0764 Uiso calc R 1 8 . .
    H H8b -0.198521 0.686045 0.48144 0.0764 Uiso calc R 1 8 . .
    H H8c -0.221636 0.786824 0.530273 0.0764 Uiso calc R 1 8 . .
    H H9 0.152732 0.262562 0.738996 0.0249 Uiso calc R 1 8 . .
    H H10 0.450945 0.120386 0.706538 0.0237 Uiso calc R 1 8 . .
    H H11 0.561133 -0.041581 0.758022 0.0239 Uiso calc R 1 8 . .
    H H13 0.308026 -0.0049 0.877165 0.0276 Uiso calc R 1 8 . .
    H H14 0.196003 0.153391 0.82466 0.0273 Uiso calc R 1 8 . .
    H H2o 0.5725(16) -0.1625(16) 0.8374(6) 0.0377 Uiso d T 1 8 . .
loop_
    _atom_site_aniso_label
    _atom_site_aniso_U_11
    _atom_site_aniso_U_22
    _atom_site_aniso_U_33
    _atom_site_aniso_U_12
    _atom_site_aniso_U_13
    _atom_site_aniso_U_23
    _atom_site_aniso_type_symbol
    O1 0.0303(5) 0.0399(6) 0.0330(5) 0.0097(4) -0.0083(4) 0.0063(4) O
    O2 0.0188(5) 0.0286(5) 0.0279(5) 0.0040(3) 0.0011(3) 0.0074(3) O
    N1 0.0168(5) 0.0182(5) 0.0238(5) -0.0005(4) -0.0022(4) -0.0012(4) N
    C1 0.0181(6) 0.0208(6) 0.0210(6) 0.0025(4) 0.0003(4) -0.0033(5) C
    C2 0.0218(6) 0.0235(7) 0.0248(6) -0.0005(5) -0.0009(5) -0.0002(5) C
    C3 0.0180(6) 0.0325(7) 0.0277(7) 0.0002(5) -0.0020(5) -0.0016(5) C
    C4 0.0263(7) 0.0303(7) 0.0212(6) 0.0081(5) -0.0028(5) -0.0019(5) C
    C5 0.0281(7) 0.0243(6) 0.0229(6) 0.0017(5) 0.0022(5) 0.0005(5) C
    C6 0.0204(6) 0.0238(6) 0.0241(6) -0.0003(5) 0.0014(5) -0.0020(5) C
    C7 0.0496(9) 0.0313(7) 0.0262(7) 0.0121(6) -0.0067(6) 0.0008(5) C
    C8 0.0644(11) 0.0465(9) 0.0418(9) 0.0231(8) -0.0190(8) -0.0003(7) C
    C9 0.0166(6) 0.0199(6) 0.0259(7) -0.0002(4) -0.0001(5) -0.0030(5) C
    C10 0.0176(6) 0.0207(6) 0.0209(6) -0.0030(4) -0.0007(4) -0.0011(4) C
    C11 0.0154(6) 0.0205(6) 0.0239(6) -0.0006(4) -0.0010(4) -0.0023(5) C
    C12 0.0169(6) 0.0196(6) 0.0249(6) -0.0035(4) -0.0041(4) -0.0005(5) C
    C13 0.0190(6) 0.0271(7) 0.0228(6) -0.0026(5) 0.0014(5) 0.0015(5) C
    C14 0.0167(6) 0.0248(6) 0.0267(6) 0.0005(5) 0.0007(5) -0.0014(5) C
    C15 0.0171(6) 0.0193(6) 0.0243(6) -0.0030(4) -0.0026(5) -0.0025(5) C
loop_
    _geom_bond_atom_site_label_1
    _geom_bond_atom_site_label_2
    _geom_bond_site_symmetry_1
    _geom_bond_site_symmetry_2
    _geom_bond_distance
    _geom_bond_publ_flag
    O1 C4 . . 1.3684(15) ?
    O1 C7 . . 1.4360(16) ?
    O2 C12 . . 1.3492(14) ?
    O2 H2o . . 0.894(17) ?
    N1 C1 . . 1.4250(14) ?
    N1 C9 . . 1.2853(14) ?
    C1 C2 . . 1.3971(16) ?
    C1 C6 . . 1.3897(16) ?
    C2 C3 . . 1.3795(17) ?
    C2 H2 . . 0.96 ?
    C3 C4 . . 1.3913(17) ?
    C3 H3 . . 0.96 ?
    C4 C5 . . 1.3892(17) ?
    C5 C6 . . 1.3887(16) ?
    C5 H5 . . 0.96 ?
    C6 H6 . . 0.96 ?
    C7 C8 . . 1.504(2) ?
    C7 H7a . . 0.96 ?
    C7 H7b . . 0.96 ?
    C8 H8a . . 0.96 ?
    C8 H8b . . 0.96 ?
    C8 H8c . . 0.96 ?
    C9 C15 . . 1.4557(16) ?
    C9 H9 . . 0.96 ?
    C10 C11 . . 1.3791(16) ?
    C10 C15 . . 1.3985(15) ?
    C10 H10 . . 0.96 ?
    C11 C12 . . 1.4006(15) ?
    C11 H11 . . 0.96 ?
    C12 C13 . . 1.3961(16) ?
    C13 C14 . . 1.3807(16) ?
    C13 H13 . . 0.96 ?
    C14 C15 . . 1.4033(16) ?
    C14 H14 . . 0.96 ?
loop_
    _geom_angle_atom_site_label_1
    _geom_angle_atom_site_label_2
    _geom_angle_atom_site_label_3
    _geom_angle_site_symmetry_1
    _geom_angle_site_symmetry_2
    _geom_angle_site_symmetry_3
    _geom_angle
    _geom_angle_publ_flag
    C4 O1 C7 . . . 117.43(10) ?
    C12 O2 H2o . . . 109.1(9) ?
    C1 N1 C9 . . . 118.37(9) ?
    N1 C1 C2 . . . 122.33(10) ?
    N1 C1 C6 . . . 118.86(10) ?
    C2 C1 C6 . . . 118.78(10) ?
    C1 C2 C3 . . . 120.40(11) ?
    C1 C2 H2 . . . 119.8 ?
    C3 C2 H2 . . . 119.8 ?
    C2 C3 C4 . . . 120.45(11) ?
    C2 C3 H3 . . . 119.77 ?
    C4 C3 H3 . . . 119.77 ?
    O1 C4 C3 . . . 115.84(11) ?
    O1 C4 C5 . . . 124.54(11) ?
    C3 C4 C5 . . . 119.61(11) ?
    C4 C5 C6 . . . 119.73(11) ?
    C4 C5 H5 . . . 120.14 ?
    C6 C5 H5 . . . 120.14 ?
    C1 C6 C5 . . . 120.91(11) ?
    C1 C6 H6 . . . 119.54 ?
    C5 C6 H6 . . . 119.54 ?
    O1 C7 C8 . . . 107.38(12) ?
    O1 C7 H7a . . . 109.47 ?
    O1 C7 H7b . . . 109.47 ?
    C8 C7 H7a . . . 109.47 ?
    C8 C7 H7b . . . 109.47 ?
    H7a C7 H7b . . . 111.48 ?
    C7 C8 H8a . . . 109.47 ?
    C7 C8 H8b . . . 109.47 ?
    C7 C8 H8c . . . 109.47 ?
    H8a C8 H8b . . . 109.47 ?
    H8a C8 H8c . . . 109.47 ?
    H8b C8 H8c . . . 109.47 ?
    N1 C9 C15 . . . 124.24(10) ?
    N1 C9 H9 . . . 117.88 ?
    C15 C9 H9 . . . 117.88 ?
    C11 C10 C15 . . . 121.02(10) ?
    C11 C10 H10 . . . 119.49 ?
    C15 C10 H10 . . . 119.49 ?
    C10 C11 C12 . . . 120.21(10) ?
    C10 C11 H11 . . . 119.89 ?
    C12 C11 H11 . . . 119.9 ?
    O2 C12 C11 . . . 122.68(10) ?
    O2 C12 C13 . . . 117.95(10) ?
    C11 C12 C13 . . . 119.35(10) ?
    C12 C13 C14 . . . 120.02(11) ?
    C12 C13 H13 . . . 119.99 ?
    C14 C13 H13 . . . 119.99 ?
    C13 C14 C15 . . . 121.12(10) ?
    C13 C14 H14 . . . 119.44 ?
    C15 C14 H14 . . . 119.44 ?
    C9 C15 C10 . . . 122.37(10) ?
    C9 C15 C14 . . . 119.18(10) ?
    C10 C15 C14 . . . 118.24(10) ?
loop_
    _geom_torsion_atom_site_label_1
    _geom_torsion_atom_site_label_2
    _geom_torsion_atom_site_label_3
    _geom_torsion_atom_site_label_4
    _geom_torsion_site_symmetry_1
    _geom_torsion_site_symmetry_2
    _geom_torsion_site_symmetry_3
    _geom_torsion_site_symmetry_4
    _geom_torsion
    _geom_torsion_publ_flag
    C4 O1 C7 C8 . . . . -177.51(11) ?
    C9 N1 C1 C2 . . . . -35.10(15) ?
    C9 N1 C1 C6 . . . . 146.67(11) ?
    N1 C9 C15 C10 . . . . -15.04(18) ?
    N1 C9 C15 C14 . . . . 170.16(11) ?
loop_
    _geom_hbond_atom_site_label_D
    _geom_hbond_atom_site_label_H
    _geom_hbond_atom_site_label_A
    _geom_hbond_site_symmetry_D
    _geom_hbond_site_symmetry_H
    _geom_hbond_site_symmetry_A
    _geom_hbond_distance_DH
    _geom_hbond_distance_HA
    _geom_hbond_distance_DA
    _geom_hbond_angle_DHA
    _geom_hbond_publ_flag
    C7 H7b O2 . . 6_466 0.96 2.50 3.3393(15) 146.6 yes
    O2 H2o N1 . . 3_646 0.894(17) 1.825(17) 2.7098(12) 170.0(14) yes
