# Supplementary material for: 4-[(E)-(4-Eth­oxy­phen­yl)imino­meth­yl]phenol
Source: Acta Crystallogr Sect E Struct Rep Online. 2012 Aug 4;68(Pt 9):o2646. doi: 10.1107/S1600536812034253 (PMC3435674; doi:10.1107/S1600536812034253)
Supplement: Supplementary file 2 [file e-68-o2646-Isup2.hkl]

#
# h,k,l, Fc-squared, Fo-squared, sigma(Fo-squared) and status flag
#
data_I
_shelx_title                             '   '
_shelx_refln_list_code                   4
_shelx_F_calc_maximum                    257.78
_exptl_crystal_F_000                     1024
_reflns_d_resolution_high                0.8802

loop_
 _symmetry_equiv_pos_as_xyz
 'x, y, z'
 '-x+1/2, -y, z+1/2'
 '-x, y+1/2, -z+1/2'
 'x+1/2, -y+1/2, -z'
 '-x, -y, -z'
 'x+1/2, y, -z+1/2'
 'x, -y+1/2, z+1/2'
 '-x+1/2, y+1/2, z'

_cell_length_a                           10.9155(2)
_cell_length_b                           9.4056(2)
_cell_length_c                           25.0422(5)
_cell_angle_alpha                        90
_cell_angle_beta                         90
_cell_angle_gamma                        90

_shelx_F_squared_multiplier              1.000

loop_
 _refln_index_h
 _refln_index_k
 _refln_index_l
 _refln_F_squared_calc
 _refln_F_squared_meas
 _refln_F_squared_sigma
 _refln_observed_status
   2   0   0  4352.16  3952.70    24.23 o
   4   0   0 23279.10 24031.40   131.80 o
   6   0   0   570.15   668.95     9.30 o
   8   0   0    95.64   118.12     4.97 o
  10   0   0    33.11    28.21     3.79 o
  12   0   0   990.45   981.37    19.04 o
   2   1   0  3401.19  2896.32    19.08 o
   4   1   0  1060.91  1156.59    11.20 o
   6   1   0   180.89   176.68     3.07 o
   8   1   0   378.47   375.98     6.15 o
  10   1   0   843.76   864.82    13.16 o
  12   1   0   113.21   113.01     4.25 o
   0   2   0  2647.81  2798.98    35.58 o
   2   2   0 10373.10 10145.20    41.58 o
   4   2   0   489.93   482.34     6.74 o
   6   2   0   819.48   949.71     7.33 o
   8   2   0     4.58    -1.67     1.59 <
  10   2   0   599.07   714.00    13.98 o
  12   2   0    18.11    26.78     2.39 o
   2   3   0  4334.78  4070.69    18.34 o
   4   3   0   109.31    82.00     2.45 o
   6   3   0    90.66    83.66     2.53 o
   8   3   0   593.93   613.37     8.42 o
  10   3   0   861.92   854.55    13.48 o
   0   4   0    41.42    46.11     3.61 o
   2   4   0  1442.27  1341.09    10.17 o
   4   4   0   353.88   359.86     4.73 o
   6   4   0    60.02    62.16     2.41 o
   8   4   0   352.88   381.80     7.05 o
  10   4   0   449.79   478.91     9.84 o
   2   5   0   410.61   388.17     5.17 o
   4   5   0     1.64     7.72     1.23 o
   6   5   0  1293.45  1334.33    10.12 o
   8   5   0   410.38   430.44     8.72 o
  10   5   0    49.57    58.53     3.66 o
   0   6   0   479.16   512.36    10.49 o
   2   6   0    65.57    59.41     2.75 o
   4   6   0  1843.27  1839.89    13.72 o
   6   6   0  2750.12  2918.18    15.54 o
   8   6   0    12.52    12.02     2.01 o
  10   6   0   393.71   443.64     8.85 o
   2   7   0    10.70     9.66     1.68 o
   4   7   0  3238.72  3383.74    21.72 o
   6   7   0   332.53   352.99     7.65 o
   8   7   0    15.81    11.41     1.89 o
   0   8   0  1627.58  1856.17    23.24 o
   2   8   0   235.53   263.85     6.58 o
   4   8   0  1850.15  2000.81    21.92 o
   6   8   0  2331.03  2241.71    29.81 o
   8   8   0   328.63   322.46    10.05 o
   2   9   0    16.56    18.27     2.97 o
   4   9   0   294.64   289.37     8.02 o
   6   9   0    56.05    46.02     3.14 o
   0  10   0   281.78   290.46    10.51 o
   2  10   0   124.30   111.57     4.83 o
   4  10   0   360.18   378.51    10.88 o
   1   1   1 10719.80 10179.20    16.52 o
   2   1   1 18118.40 17811.50    25.79 o
   3   1   1    70.45    60.27     1.59 o
   4   1   1   862.86   829.48     7.51 o
   5   1   1   292.89   283.26     3.18 o
   6   1   1  1824.02  2063.75     7.23 o
   7   1   1   205.50   190.87     2.68 o
   8   1   1    77.07    68.79     2.08 o
   9   1   1    92.13    99.65     2.87 o
  10   1   1    70.67    74.92     3.01 o
  11   1   1     9.73    10.20     1.71 o
  12   1   1    27.69    27.42     1.85 o
   0   2   1   147.70   115.11     3.43 o
   1   2   1  2573.44  2530.88     8.06 o
   2   2   1  6266.41  6099.60    15.20 o
   3   2   1     4.86    11.81     1.19 o
   4   2   1  3699.69  3743.60    13.35 o
   5   2   1  1296.32  1296.46     6.03 o
   6   2   1  1439.62  1487.02     6.91 o
   7   2   1     2.16     1.00     0.89 <
   8   2   1   237.52   260.51     4.05 o
   9   2   1   959.44   977.15     9.97 o
  10   2   1     2.86     1.80     1.67 <
  11   2   1   326.98   318.94     5.60 o
  12   2   1     0.68     2.27     1.20 <
   1   3   1   172.38   150.16     2.53 o
   2   3   1    73.47    75.76     1.99 o
   3   3   1   137.51   128.94     3.11 o
   4   3   1   110.19   116.07     1.88 o
   5   3   1   726.61   771.98     4.85 o
   6   3   1   132.45   128.04     2.17 o
   7   3   1   319.06   348.95     4.11 o
   8   3   1   108.07   130.51     3.13 o
   9   3   1  2609.39  2710.38    16.05 o
  10   3   1  1158.33  1157.32    10.44 o
  11   3   1     3.08     4.64     1.45 o
   0   4   1  4832.37  4627.20    28.72 o
   1   4   1   215.61   239.52     3.23 o
   2   4   1     5.71     5.57     0.98 o
   3   4   1   127.94   126.76     2.24 o
   4   4   1     2.01     3.51     0.74 o
   5   4   1   565.36   570.59     4.33 o
   6   4   1   542.34   569.85     4.73 o
   7   4   1   247.93   236.23     3.29 o
   8   4   1   282.66   276.23     4.40 o
   9   4   1   383.12   429.78     5.65 o
  10   4   1     4.93     8.65     1.67 o
  11   4   1    26.01    27.68     1.79 o
   1   5   1    91.95    90.03     2.07 o
   2   5   1    12.19     9.72     0.83 o
   3   5   1  1090.70  1039.09     6.10 o
   4   5   1   374.37   411.57     3.97 o
   5   5   1   352.60   340.64     3.49 o
   6   5   1    51.30    52.71     1.59 o
   7   5   1    31.60    33.56     1.68 o
   8   5   1  1334.84  1401.60    10.05 o
   9   5   1    98.55   103.55     3.12 o
  10   5   1     1.88     2.53     1.45 <
   0   6   1   130.79   130.08     3.53 o
   1   6   1    10.55     7.77     0.93 o
   2   6   1   952.56   984.98     7.19 o
   3   6   1    14.29     9.83     1.26 o
   4   6   1   105.82   115.97     2.43 o
   5   6   1   326.26   306.43     3.66 o
   6   6   1  2709.32  2805.95    11.25 o
   7   6   1     1.10     2.50     1.25 <
   8   6   1   275.45   268.19     4.33 o
   9   6   1     0.02    -0.83     1.25 <
  10   6   1   215.45   240.00     4.37 o
   1   7   1   772.10   798.82     6.69 o
   2   7   1   463.96   522.56     5.85 o
   3   7   1   182.97   181.95     4.35 o
   4   7   1  1048.58  1128.60     8.91 o
   5   7   1   328.70   344.64     5.24 o
   6   7   1  1069.58  1119.93     8.63 o
   7   7   1    38.23    35.68     2.08 o
   8   7   1     3.38     7.81     1.43 o
   9   7   1    10.88    21.78     2.36 o
   0   8   1   341.37   401.16     7.15 o
   1   8   1     0.68    -1.95     1.45 <
   2   8   1   704.87   756.60     8.00 o
   3   8   1   106.49   107.49     3.70 o
   4   8   1    11.55     9.37     1.64 o
   5   8   1   357.14   361.21     6.62 o
   6   8   1   921.00   902.88    10.53 o
   7   8   1    15.56    13.33     1.84 o
   8   8   1    12.17    10.15     2.08 o
   1   9   1    20.17    18.59     1.87 o
   2   9   1     1.22     1.60     1.59 <
   3   9   1   246.00   233.90     5.27 o
   4   9   1   145.18   135.62     4.01 o
   5   9   1   257.57   257.39     5.13 o
   6   9   1     1.27    -1.37     1.37 <
   0  10   1    36.49    34.85     3.49 o
   1  10   1    44.60    42.45     2.17 o
   2  10   1    63.11    71.13     2.85 o
   3  10   1   199.09   203.76     4.66 o
   4  10   1    38.72    39.47     2.81 o
   0   0   2 23451.70 22616.80    42.02 o
   1   0   2  4658.54  4352.57    16.21 o
   2   0   2  6762.82  6411.64    23.42 o
   3   0   2  4601.63  4460.04    22.48 o
   4   0   2  9532.08  9588.62    41.31 o
   5   0   2   107.50   101.30     4.31 o
   6   0   2   411.13   394.10     4.71 o
   7   0   2   316.26   286.77     5.28 o
   8   0   2     0.09     1.61     1.41 <
   9   0   2     1.27     0.98     1.71 <
  10   0   2     4.26     7.34     1.96 o
  11   0   2    83.06    81.29     3.72 o
  12   0   2   240.25   245.38     6.81 o
   1   1   2   832.64   782.79     5.10 o
   2   1   2  8751.01  8116.50    22.59 o
   3   1   2  1348.63  1246.65     7.92 o
   4   1   2    22.94    53.79     2.61 o
   5   1   2     0.10     1.47     0.76 <
   6   1   2   960.15   996.72     5.06 o
   7   1   2   267.43   275.44     3.30 o
   8   1   2    84.04    96.19     2.50 o
   9   1   2   621.99   584.77     6.52 o
  10   1   2   172.69   183.28     3.85 o
  11   1   2    13.65    13.88     1.67 o
  12   1   2     0.21     1.13     1.31 <
   0   2   2  1384.08  1144.10    10.17 o
   1   2   2  1418.75  1430.12     6.91 o
   2   2   2  7414.44  7104.38    16.84 o
   3   2   2   840.39   791.52     6.83 o
   4   2   2   305.26   269.67     3.93 o
   5   2   2   867.92   857.00     5.13 o
   6   2   2  1689.29  1623.43     7.01 o
   7   2   2    80.98    89.50     2.15 o
   8   2   2   486.59   533.93     5.75 o
   9   2   2     0.05     3.70     1.49 <
  10   2   2    46.92    50.62     2.68 o
  11   2   2   868.17   905.61     9.79 o
  12   2   2     1.11     2.12     1.23 <
   1   3   2  2559.46  2389.48    10.60 o
   2   3   2   204.63   229.89     3.52 o
   3   3   2  1150.73  1122.93     8.35 o
   4   3   2   822.66   836.88     5.17 o
   5   3   2  2458.41  2679.82     9.01 o
   6   3   2    41.57    62.45     1.62 o
   7   3   2    42.13    45.98     1.80 o
   8   3   2  1681.85  1727.18    10.73 o
   9   3   2     0.01     6.44     1.59 o
  10   3   2   103.68    95.81     3.42 o
  11   3   2    17.93    14.47     1.65 o
   0   4   2   810.06   797.21    12.00 o
   1   4   2   250.87   238.80     3.85 o
   2   4   2   132.60   142.95     2.60 o
   3   4   2  1144.71  1206.43     6.44 o
   4   4   2   134.73   153.44     2.17 o
   5   4   2  2187.67  2160.13     8.17 o
   6   4   2   293.51   291.12     3.41 o
   7   4   2   754.62   765.82     6.15 o
   8   4   2   481.95   513.14     5.89 o
   9   4   2   140.21   136.58     3.33 o
  10   4   2   160.25   157.25     3.87 o
  11   4   2   452.11   428.61     5.88 o
   1   5   2   778.79   910.22     6.45 o
   2   5   2     4.73     1.95     0.75 <
   3   5   2   239.38   222.75     2.89 o
   4   5   2   158.69   183.52     2.59 o
   5   5   2   840.18   901.79     5.89 o
   6   5   2   284.31   302.39     3.77 o
   7   5   2   444.70   453.80     4.99 o
   8   5   2    85.72    94.19     2.65 o
   9   5   2   400.31   408.55     5.83 o
  10   5   2   307.50   330.42     5.41 o
   0   6   2  1300.78  1261.23    10.71 o
   1   6   2   248.65   258.95     3.57 o
   2   6   2   143.40   144.15     2.85 o
   3   6   2    23.79    19.68     1.53 o
   4   6   2    83.34    80.74     2.17 o
   5   6   2  1752.46  1800.81     9.10 o
   6   6   2  1165.03  1227.25     7.70 o
   7   6   2     8.56     6.25     1.21 o
   8   6   2    88.04    78.73     2.41 o
   9   6   2    74.82    68.76     2.56 o
  10   6   2   110.16   114.91     3.09 o
   1   7   2   174.15   192.46     3.27 o
   2   7   2   185.63   203.48     3.72 o
   3   7   2    80.19    89.55     3.03 o
   4   7   2   745.16   826.98     8.24 o
   5   7   2   386.98   414.93     5.51 o
   6   7   2     0.57     1.17     1.29 <
   7   7   2     3.22     3.75     1.44 <
   8   7   2     5.04     4.21     1.36 o
   9   7   2   247.17   258.60     5.50 o
   0   8   2   952.21  1026.24    10.64 o
   1   8   2    24.37    26.07     1.73 o
   2   8   2    10.15     7.31     1.47 o
   3   8   2    20.35    20.25     2.12 o
   4   8   2    94.41   102.65     3.67 o
   5   8   2     0.98    -0.59     1.69 <
   6   8   2     0.07    -1.02     1.65 <
   7   8   2    73.09    59.89     3.11 o
   8   8   2   135.87   128.75     4.55 o
   1   9   2    73.75    70.66     3.05 o
   2   9   2   106.97   114.50     3.95 o
   3   9   2  1989.91  2111.49    15.39 o
   4   9   2   584.81   587.40     7.53 o
   5   9   2     6.65     7.54     1.53 o
   6   9   2   212.03   221.59     4.95 o
   0  10   2     1.64     2.62     2.21 <
   1  10   2     8.09     6.99     1.45 o
   2  10   2     0.00     1.37     1.57 <
   3  10   2    84.36    89.46     3.25 o
   4  10   2    17.70    16.76     2.01 o
   1   1   3  6550.25  6309.96    17.76 o
   2   1   3   981.71   925.70     8.61 o
   3   1   3   883.40   804.59     7.75 o
   4   1   3  5954.22  6069.39    29.28 o
   5   1   3   312.04   324.33     3.64 o
   6   1   3   786.30   797.67     4.85 o
   7   1   3    10.90     8.29     1.01 o
   8   1   3    49.14    51.72     1.94 o
   9   1   3     1.54     2.12     1.41 <
  10   1   3   378.73   368.86     5.35 o
  11   1   3     1.26    -0.99     1.43 <
  12   1   3   136.88   140.64     3.46 o
   0   2   3  3725.74  3733.49    16.62 o
   1   2   3  9180.04  8951.60    19.91 o
   2   2   3     8.70     8.52     1.17 o
   3   2   3  7138.96  7025.49    24.43 o
   4   2   3  2711.12  2847.88    12.39 o
   5   2   3   127.41   156.39     2.45 o
   6   2   3   647.61   677.64     4.90 o
   7   2   3     0.52     0.51     0.95 <
   8   2   3   173.83   168.60     3.49 o
   9   2   3    15.63    20.55     1.61 o
  10   2   3   222.55   260.58     5.05 o
  11   2   3    45.00    39.90     2.38 o
  12   2   3    56.98    54.45     2.44 o
   1   3   3   465.79   503.38     5.43 o
   2   3   3  1519.19  1501.15     8.39 o
   3   3   3  1308.23  1202.73     8.30 o
   4   3   3   444.05   470.87     4.07 o
   5   3   3  1329.82  1367.60     7.09 o
   6   3   3   225.29   220.48     3.05 o
   7   3   3    39.11    36.32     1.71 o
   8   3   3    26.87    41.18     2.07 o
   9   3   3  3444.67  3526.54    16.54 o
  10   3   3     5.03     2.88     1.62 <
  11   3   3   105.52   108.35     3.28 o
   0   4   3  3071.93  3262.35    20.76 o
   1   4   3  1948.14  1972.03     9.01 o
   2   4   3   149.36   168.01     2.62 o
   3   4   3   620.09   642.01     4.60 o
   4   4   3   584.17   644.45     4.43 o
   5   4   3  1350.82  1366.08     6.66 o
   6   4   3    68.14    70.24     1.99 o
   7   4   3     8.43     6.83     1.13 o
   8   4   3     0.01     1.48     1.44 <
   9   4   3     6.14     5.45     1.35 o
  10   4   3    42.33    33.72     2.08 o
  11   4   3    90.28   100.49     3.14 o
   1   5   3   463.48   563.01     5.40 o
   2   5   3  1190.79  1278.38     6.72 o
   3   5   3    50.36    58.08     1.84 o
   4   5   3   422.12   416.73     4.09 o
   5   5   3   346.21   327.95     3.79 o
   6   5   3   706.89   713.99     5.92 o
   7   5   3    85.57    90.48     2.53 o
   8   5   3   697.74   749.83     6.87 o
   9   5   3   171.31   178.80     3.75 o
  10   5   3     4.18     5.54     1.30 o
   0   6   3  5338.86  5707.23    24.93 o
   1   6   3    18.38    29.38     1.41 o
   2   6   3   488.42   515.80     5.32 o
   3   6   3   168.21   182.07     3.23 o
   4   6   3   136.91   143.45     3.08 o
   5   6   3   128.20   125.20     2.66 o
   6   6   3   147.45   144.76     2.79 o
   7   6   3   195.43   203.81     3.51 o
   8   6   3    27.18    24.02     1.59 o
   9   6   3    74.60    77.41     2.65 o
  10   6   3    35.19    26.24     1.81 o
   1   7   3    35.07    27.37     1.49 o
   2   7   3    22.75    21.18     1.71 o
   3   7   3   220.06   244.22     5.17 o
   4   7   3   478.61   497.81     6.48 o
   5   7   3    46.30    44.43     2.04 o
   6   7   3    58.78    61.88     2.42 o
   7   7   3  1446.77  1503.24    10.67 o
   8   7   3   131.23   125.09     3.02 o
   9   7   3    40.54    36.18     2.65 o
   0   8   3     0.20     1.39     1.79 <
   1   8   3    20.77    24.60     1.63 o
   2   8   3   269.23   303.00     4.71 o
   3   8   3   161.88   168.06     4.17 o
   4   8   3    62.76    60.23     2.92 o
   5   8   3    18.93    17.14     2.15 o
   6   8   3     4.23     2.03     1.59 <
   7   8   3   208.24   212.08     4.63 o
   8   8   3   153.84   137.34     5.54 o
   1   9   3     1.32     0.72     1.53 <
   2   9   3    60.50    54.45     2.93 o
   3   9   3    11.55    12.43     1.95 o
   4   9   3   604.67   629.66     8.31 o
   5   9   3     0.71     6.72     1.63 o
   6   9   3    16.02    14.03     1.67 o
   0  10   3    92.86    96.65     5.23 o
   1  10   3   287.59   306.52     5.18 o
   2  10   3   158.80   171.56     4.11 o
   3  10   3   157.49   151.28     4.07 o
   4  10   3    19.11    15.20     2.17 o
   0   0   4  3334.28  3244.21    22.64 o
   1   0   4   611.80   619.10     6.78 o
   2   0   4  2772.04  2684.20    23.55 o
   3   0   4   661.39   545.61     8.38 o
   4   0   4  1177.33  1125.62    16.34 o
   5   0   4  4849.94  4676.61    18.00 o
   6   0   4  2371.00  2676.79    12.45 o
   7   0   4   434.84   521.96     6.67 o
   8   0   4   393.20   378.79     6.75 o
   9   0   4   663.09   654.35     8.69 o
  10   0   4   106.50   123.66     4.29 o
  11   0   4   188.14   196.74     5.49 o
  12   0   4    86.26    92.81     4.99 o
   1   1   4  2501.00  2261.19    10.49 o
   2   1   4   185.43   123.74     3.18 o
   3   1   4   957.80   870.46     9.35 o
   4   1   4    86.35    85.88     2.94 o
   5   1   4   233.97   225.08     2.85 o
   6   1   4    87.34   146.51     2.34 o
   7   1   4   341.02   376.43     4.23 o
   8   1   4   229.23   237.57     3.69 o
   9   1   4   364.09   348.35     4.93 o
  10   1   4  1172.25  1171.89     9.41 o
  11   1   4     2.97     4.13     1.33 o
  12   1   4    58.59    59.84     2.71 o
   0   2   4 22897.50 21924.30    51.67 o
   1   2   4 10889.80 10614.20    21.12 o
   2   2   4 11550.70 11322.20    24.60 o
   3   2   4    85.02    93.90     2.24 o
   4   2   4    29.57    27.62     1.40 o
   5   2   4  1952.87  2111.08     8.37 o
   6   2   4   564.04   601.55     4.80 o
   7   2   4   316.38   289.84     3.88 o
   8   2   4     0.16     1.37     1.17 <
   9   2   4  1057.29  1160.17     8.97 o
  10   2   4    86.66    77.90     2.82 o
  11   2   4    39.03    41.03     2.23 o
  12   2   4    55.28    49.69     2.67 o
   1   3   4     3.52     7.11     1.25 o
   2   3   4  1985.23  1871.97    11.13 o
   3   3   4  4484.28  4558.49    15.58 o
   4   3   4   713.80   811.70     5.15 o
   5   3   4   189.01   152.70     2.29 o
   6   3   4   544.41   579.51     4.86 o
   7   3   4   116.05   124.45     2.78 o
   8   3   4   493.32   525.44     6.06 o
   9   3   4   249.37   267.65     4.71 o
  10   3   4   495.11   489.27     6.75 o
  11   3   4     7.65    10.58     1.46 o
   0   4   4  2903.85  2797.67    18.02 o
   1   4   4   137.63   133.65     2.54 o
   2   4   4  2664.68  2728.50     9.99 o
   3   4   4  4243.60  4473.61    12.56 o
   4   4   4  1711.21  1709.57     8.20 o
   5   4   4   109.97   109.12     2.24 o
   6   4   4  1159.51  1133.23     7.29 o
   7   4   4  1102.20  1174.25     8.19 o
   8   4   4  1028.69  1102.16     8.93 o
   9   4   4   105.50   124.01     3.19 o
  10   4   4    11.52    10.87     1.39 o
  11   4   4     2.21     2.20     1.42 <
   1   5   4   809.07   793.29     5.53 o
   2   5   4  2284.90  2505.77     9.87 o
   3   5   4    49.92    54.87     1.63 o
   4   5   4  1549.18  1539.28     7.93 o
   5   5   4     5.44     6.39     1.04 o
   6   5   4   103.08    92.00     2.38 o
   7   5   4   630.57   646.22     6.12 o
   8   5   4   129.49   135.95     3.09 o
   9   5   4   600.06   609.70     6.25 o
  10   5   4    58.55    54.71     2.39 o
   0   6   4  2716.74  2867.09    19.12 o
   1   6   4   157.86   177.79     3.54 o
   2   6   4   283.47   280.58     4.21 o
   3   6   4   266.35   283.42     3.97 o
   4   6   4    50.24    44.98     1.94 o
   5   6   4    30.92    36.80     1.88 o
   6   6   4   484.07   515.39     5.37 o
   7   6   4   110.03   117.33     2.93 o
   8   6   4    78.66    78.82     2.39 o
   9   6   4    51.54    57.31     2.21 o
  10   6   4    74.37    78.94     3.25 o
   1   7   4     0.59    -1.35     1.12 <
   2   7   4    19.09    16.56     1.61 o
   3   7   4   112.81   110.44     3.77 o
   4   7   4     5.60     3.49     1.53 <
   5   7   4    70.94    74.45     2.51 o
   6   7   4   474.82   479.09     6.06 o
   7   7   4   843.95   855.46     7.78 o
   8   7   4     7.50     7.73     1.23 o
   9   7   4    93.46    93.46     3.81 o
   0   8   4    13.01     7.25     1.83 o
   1   8   4   159.67   168.01     3.48 o
   2   8   4    27.42    28.48     1.79 o
   3   8   4    36.41    37.93     2.21 o
   4   8   4   103.28   113.12     3.80 o
   5   8   4   405.73   418.97     7.17 o
   6   8   4   264.52   267.63     5.13 o
   7   8   4    46.05    45.47     2.39 o
   8   8   4    43.05    37.74     4.03 o
   1   9   4   219.15   212.60     5.00 o
   2   9   4     0.84     0.05     1.59 <
   3   9   4   490.70   510.87     8.29 o
   4   9   4   104.89   117.27     3.81 o
   5   9   4   558.46   601.63     7.65 o
   6   9   4    28.05    22.46     1.99 o
   0  10   4    30.26    34.64     3.38 o
   1  10   4    56.90    50.02     2.45 o
   2  10   4  1144.87  1227.93    11.21 o
   3  10   4   202.71   214.89     5.14 o
   4  10   4    48.68    43.93     2.77 o
   1   1   5 21057.20 20557.70    38.22 o
   2   1   5  3788.26  3719.63    17.44 o
   3   1   5    98.47    82.92     3.19 o
   4   1   5    32.36    36.96     2.04 o
   5   1   5  2083.00  2292.85     8.26 o
   6   1   5   217.91   213.45     2.83 o
   7   1   5    22.20    30.47     1.34 o
   8   1   5    80.61    73.06     2.13 o
   9   1   5   745.38   797.72     7.40 o
  10   1   5   682.60   682.69     7.20 o
  11   1   5   201.83   204.11     3.92 o
  12   1   5   528.24   520.57     9.84 o
   0   2   5 66518.00 66452.30   196.34 o
   1   2   5  5447.45  5234.92    16.42 o
   2   2   5  8606.61  7964.07    22.45 o
   3   2   5  1823.45  1924.93    11.54 o
   4   2   5   462.17   447.97     3.86 o
   5   2   5   120.00   106.31     1.88 o
   6   2   5     5.27     5.00     0.87 o
   7   2   5     1.22     1.42     0.97 <
   8   2   5   877.51   870.21     7.23 o
   9   2   5   600.96   627.86     6.42 o
  10   2   5   321.01   326.56     5.29 o
  11   2   5   220.55   224.88     4.30 o
   1   3   5  3723.44  3638.49    17.95 o
   2   3   5   719.85   699.57     7.67 o
   3   3   5  2462.22  2688.99    11.81 o
   4   3   5  2632.92  2973.33    10.35 o
   5   3   5   176.33   182.02     2.52 o
   6   3   5     5.75     7.62     1.01 o
   7   3   5   358.10   360.43     4.58 o
   8   3   5   196.82   206.06     3.74 o
   9   3   5     2.43    -1.34     1.39 <
  10   3   5    12.49    12.20     1.46 o
  11   3   5   101.56   108.21     3.36 o
   0   4   5   448.42   458.63     6.12 o
   1   4   5   297.61   333.04     4.21 o
   2   4   5   637.66   670.82     5.15 o
   3   4   5    64.97    65.37     1.67 o
   4   4   5   970.49   908.30     6.09 o
   5   4   5  1528.63  1529.19     7.71 o
   6   4   5   653.25   631.05     5.71 o
   7   4   5     0.09    -2.06     1.30 <
   8   4   5     0.38     0.13     1.39 <
   9   4   5   349.69   361.11     5.41 o
  10   4   5    53.99    63.17     2.42 o
  11   4   5   112.38   117.69     3.49 o
   1   5   5    68.54    89.52     1.97 o
   2   5   5   344.10   363.83     4.01 o
   3   5   5     0.05    -0.07     0.96 <
   4   5   5   507.66   524.16     4.95 o
   5   5   5   532.81   539.73     4.98 o
   6   5   5    28.61    20.52     1.48 o
   7   5   5     0.44    -0.11     1.25 <
   8   5   5    92.40   105.89     2.87 o
   9   5   5   152.85   159.13     3.40 o
  10   5   5    76.79    67.24     2.72 o
   0   6   5   282.74   307.29     5.83 o
   1   6   5     2.12     2.29     1.13 <
   2   6   5    24.88    29.54     1.52 o
   3   6   5     4.02     4.93     1.15 o
   4   6   5    21.63    17.30     1.35 o
   5   6   5    57.39    52.85     2.10 o
   6   6   5  2428.39  2517.64    12.13 o
   7   6   5    51.35    54.32     2.05 o
   8   6   5     1.56     0.27     1.21 <
   9   6   5     6.42     4.63     1.20 o
  10   6   5   449.39   490.13     8.17 o
   1   7   5    78.83    87.40     2.49 o
   2   7   5     0.01    -1.49     1.35 <
   3   7   5   380.16   375.60     5.86 o
   4   7   5   827.44   837.12     8.26 o
   5   7   5   520.29   564.60     6.34 o
   6   7   5    62.75    66.35     2.42 o
   7   7   5     1.13     1.88     1.34 <
   8   7   5    19.26    22.05     1.69 o
   9   7   5     8.03     6.91     1.83 o
   0   8   5     2.09     1.65     1.77 <
   1   8   5    22.61    22.26     1.73 o
   2   8   5     7.54     6.43     1.41 o
   3   8   5    23.09    20.64     1.92 o
   4   8   5   215.12   213.65     5.06 o
   5   8   5   420.13   420.22     7.14 o
   6   8   5   401.16   406.76     6.23 o
   7   8   5     0.89    -2.38     1.52 <
   1   9   5    25.72    25.72     2.15 o
   2   9   5     5.61     3.64     1.50 <
   3   9   5    35.45    34.30     2.61 o
   4   9   5  1332.93  1426.30    12.27 o
   5   9   5   674.70   718.22     8.31 o
   6   9   5     0.02     1.61     1.85 <
   0  10   5    26.18    26.23     3.23 o
   1  10   5    17.21    21.99     1.92 o
   2  10   5     2.37     2.19     1.75 <
   3  10   5     1.74     0.03     1.44 <
   0   0   6  2767.40  2598.16    24.86 o
   1   0   6  4758.57  4591.79    25.50 o
   2   0   6  3536.38  3655.69    27.03 o
   3   0   6  2489.90  2337.84    23.32 o
   4   0   6  1322.11  1318.69    11.32 o
   5   0   6  1089.98  1094.34     7.87 o
   6   0   6   515.28   501.96     5.06 o
   7   0   6   689.54   779.00     7.80 o
   8   0   6   619.59   637.45     7.65 o
   9   0   6   791.92   818.83     9.73 o
  10   0   6  1233.21  1322.21    13.32 o
  11   0   6     9.80    13.42     2.20 o
  12   0   6     0.01     0.29     2.28 <
   1   1   6  6213.68  5841.29    22.04 o
   2   1   6  8042.95  7783.51    21.29 o
   3   1   6   404.46   370.54     5.06 o
   4   1   6     7.69     8.67     1.33 o
   5   1   6   469.12   472.13     3.69 o
   6   1   6    69.56    88.92     1.81 o
   7   1   6   859.06   849.71     6.04 o
   8   1   6  1381.70  1299.31     8.67 o
   9   1   6   903.40   934.40     8.04 o
  10   1   6  1040.89  1044.09     8.85 o
  11   1   6    10.53    13.82     1.41 o
  12   1   6   357.01   372.99     8.23 o
   0   2   6 15010.80 14319.00    39.31 o
   1   2   6  4121.92  3978.26    16.29 o
   2   2   6  5517.06  5224.43    16.91 o
   3   2   6  2484.92  2454.99    11.10 o
   4   2   6   824.03   861.42     5.61 o
   5   2   6   803.99   845.35     5.35 o
   6   2   6   102.74   103.21     2.09 o
   7   2   6   884.69   841.51     6.22 o
   8   2   6   595.93   600.70     5.88 o
   9   2   6    46.98    52.83     2.13 o
  10   2   6   388.05   377.30     5.61 o
  11   2   6    79.68    82.83     3.03 o
   1   3   6  1018.80   990.17     8.23 o
   2   3   6   574.95   645.49     6.33 o
   3   3   6     7.65    15.14     1.08 o
   4   3   6    27.66    28.33     1.07 o
   5   3   6   369.07   331.17     3.35 o
   6   3   6    70.08    70.04     1.91 o
   7   3   6   322.70   324.42     4.36 o
   8   3   6    20.26    14.92     1.49 o
   9   3   6   122.33   139.39     3.33 o
  10   3   6    86.59    95.07     2.82 o
  11   3   6    78.16    85.36     3.18 o
   0   4   6   123.27   120.03     3.46 o
   1   4   6   780.43   796.66     6.05 o
   2   4   6   396.12   390.23     3.96 o
   3   4   6  1069.50  1097.24     6.23 o
   4   4   6  5645.83  5601.84    14.77 o
   5   4   6   163.07   150.41     2.68 o
   6   4   6   369.19   385.62     4.52 o
   7   4   6   390.45   385.90     4.83 o
   8   4   6  2077.90  2183.19    12.54 o
   9   4   6    93.22    92.20     2.79 o
  10   4   6   436.64   487.03     6.36 o
  11   4   6   574.14   606.81     7.40 o
   1   5   6   635.37   658.68     5.21 o
   2   5   6    15.16    19.84     1.28 o
   3   5   6   228.88   231.85     3.33 o
   4   5   6  1151.72  1222.47     8.54 o
   5   5   6   142.82   131.98     2.65 o
   6   5   6   108.09   111.11     2.54 o
   7   5   6     0.11    -0.10     1.23 <
   8   5   6    86.87   103.85     3.05 o
   9   5   6    22.57    23.08     1.69 o
  10   5   6   321.60   304.62     4.90 o
   0   6   6  1593.32  1705.75    16.10 o
   1   6   6   177.42   184.76     3.44 o
   2   6   6    80.94    81.72     2.27 o
   3   6   6   121.86   117.45     2.69 o
   4   6   6   346.36   323.89     4.62 o
   5   6   6   496.58   481.56     5.73 o
   6   6   6  1462.07  1540.24     9.15 o
   7   6   6   174.56   185.16     3.92 o
   8   6   6     7.44     6.65     1.32 o
   9   6   6    33.35    35.51     1.86 o
   1   7   6     1.57     1.72     1.32 <
   2   7   6     0.89     2.81     1.35 <
   3   7   6    62.02    59.43     2.25 o
   4   7   6   598.95   594.70     6.47 o
   5   7   6    41.56    39.71     1.97 o
   6   7   6   244.12   254.64     4.31 o
   7   7   6   421.48   427.20     5.73 o
   8   7   6    26.46    31.86     1.87 o
   0   8   6     3.65     3.31     1.90 <
   1   8   6    71.59    77.96     2.65 o
   2   8   6   220.71   208.03     4.13 o
   3   8   6  1008.46  1103.80    10.37 o
   4   8   6  1121.12  1194.47    10.83 o
   5   8   6    34.26    34.30     2.29 o
   6   8   6   374.31   415.26     6.23 o
   7   8   6     5.10     1.81     1.45 <
   1   9   6   421.96   427.93     6.94 o
   2   9   6    12.99    15.71     1.97 o
   3   9   6   259.32   258.14     6.00 o
   4   9   6   123.39   128.34     3.87 o
   5   9   6     4.40     6.25     1.55 o
   6   9   6   146.86   145.51     6.79 o
   0  10   6    12.96    16.21     2.58 o
   1  10   6    23.16    20.90     1.91 o
   2  10   6  1639.32  1707.59    14.02 o
   3  10   6    39.51    50.46     3.09 o
   1   1   7  3525.48  3388.83    15.32 o
   2   1   7  1216.82  1195.29     8.97 o
   3   1   7    68.55    47.42     1.95 o
   4   1   7     1.65     3.24     0.84 o
   5   1   7  1331.46  1418.16     6.40 o
   6   1   7    32.16    30.53     1.22 o
   7   1   7   749.13   753.86     5.79 o
   8   1   7   752.48   719.73     6.33 o
   9   1   7     0.77     1.13     1.34 <
  10   1   7    12.19     9.11     1.50 o
  11   1   7   213.72   239.30     4.36 o
   0   2   7  1017.23   976.47     9.28 o
   1   2   7   191.78   158.81     3.24 o
   2   2   7   658.12   710.06     6.13 o
   3   2   7   249.08   280.04     3.84 o
   4   2   7   330.28   392.38     3.20 o
   5   2   7   229.18   219.79     2.97 o
   6   2   7    27.98    26.84     1.26 o
   7   2   7   477.37   470.78     4.93 o
   8   2   7   162.06   168.57     3.27 o
   9   2   7     0.62     1.00     1.25 <
  10   2   7    46.37    40.53     2.24 o
  11   2   7    29.03    27.45     1.98 o
   1   3   7   147.54   181.20     2.71 o
   2   3   7   701.64   699.19     5.46 o
   3   3   7  2675.43  2773.58     9.42 o
   4   3   7     3.82     3.79     0.77 o
   5   3   7    42.07    43.21     1.42 o
   6   3   7    98.44   100.29     2.25 o
   7   3   7   549.76   558.10     5.52 o
   8   3   7     2.29     5.03     1.47 o
   9   3   7  1077.05  1078.87     8.76 o
  10   3   7   651.35   634.99     7.41 o
  11   3   7    19.56    17.22     1.63 o
   0   4   7   329.43   353.95     5.43 o
   1   4   7    34.48    30.86     1.38 o
   2   4   7  3392.58  3531.36    11.98 o
   3   4   7   879.04   785.53     5.09 o
   4   4   7  1165.69  1251.49     7.15 o
   5   4   7  1306.14  1293.36     7.66 o
   6   4   7     1.60     5.03     1.12 o
   7   4   7     0.02    -0.43     1.39 <
   8   4   7    55.13    60.03     2.51 o
   9   4   7   185.17   159.65     3.83 o
  10   4   7   135.24   157.15     3.69 o
  11   4   7    97.92    75.43     2.95 o
   1   5   7  1531.40  1594.63     8.00 o
   2   5   7    17.49    13.04     1.11 o
   3   5   7  1059.95  1060.47     7.17 o
   4   5   7   455.28   469.08     5.71 o
   5   5   7   234.90   228.56     3.43 o
   6   5   7  2093.79  2147.32    11.53 o
   7   5   7   604.43   609.81     6.40 o
   8   5   7     4.11     4.74     1.43 o
   9   5   7   101.14   102.49     2.75 o
  10   5   7  1929.93  2011.83    12.15 o
   0   6   7   693.43   777.92    10.00 o
   1   6   7    23.96    31.13     1.61 o
   2   6   7    84.05    76.57     2.17 o
   3   6   7    10.15    10.51     1.21 o
   4   6   7   781.07   781.15     7.74 o
   5   6   7   159.37   146.09     3.35 o
   6   6   7   329.92   341.77     4.93 o
   7   6   7     0.30    -0.01     1.34 <
   8   6   7   484.21   481.86     6.39 o
   9   6   7   128.08   119.10     3.22 o
   1   7   7    38.73    42.80     2.35 o
   2   7   7   366.96   373.87     5.32 o
   3   7   7   925.63   895.41     7.37 o
   4   7   7   237.57   232.00     4.35 o
   5   7   7   179.95   165.29     3.74 o
   6   7   7   111.44   104.59     2.99 o
   7   7   7   311.81   292.26     4.99 o
   8   7   7    22.02    21.68     1.67 o
   0   8   7   459.86   487.25     8.09 o
   1   8   7   155.70   158.37     3.56 o
   2   8   7   583.79   583.71     7.09 o
   3   8   7    72.06    82.55     3.58 o
   4   8   7   245.10   242.80     5.28 o
   5   8   7     3.98     8.58     1.53 o
   6   8   7   145.27   141.06     3.71 o
   7   8   7    33.50    31.67     2.78 o
   1   9   7     7.39     6.55     1.62 o
   2   9   7    12.29    14.32     1.91 o
   3   9   7     2.37     1.47     1.73 <
   4   9   7   432.70   440.35     7.34 o
   5   9   7   142.57   160.32     4.56 o
   0  10   7   146.86   148.25     6.19 o
   1  10   7    75.13    83.36     3.05 o
   2  10   7   107.76   109.92     3.70 o
   3  10   7    58.19    53.31     3.11 o
   0   0   8  5581.09  5453.46    43.80 o
   1   0   8  2294.88  2148.47    16.32 o
   2   0   8   327.37   366.60     7.27 o
   3   0   8   559.00   549.42     8.03 o
   4   0   8    87.16    84.82     2.61 o
   5   0   8     3.09     6.13     0.95 o
   6   0   8  5915.57  5928.19    17.17 o
   7   0   8   509.85   566.68     6.43 o
   8   0   8   100.75   113.46     3.52 o
   9   0   8   285.13   302.91     6.02 o
  10   0   8   647.14   723.78    13.76 o
  11   0   8   379.58   416.80     9.69 o
   1   1   8  1035.81   976.05     9.30 o
   2   1   8    32.21    27.24     1.62 o
   3   1   8  1663.04  1640.39     8.51 o
   4   1   8  3481.70  3548.08    10.60 o
   5   1   8  1826.96  1877.49     7.41 o
   6   1   8    40.65    40.30     1.44 o
   7   1   8     0.45     2.07     0.96 <
   8   1   8    86.99    78.60     2.26 o
   9   1   8   654.78   705.49     7.35 o
  10   1   8   513.38   541.67     6.96 o
  11   1   8    19.66    21.42     1.86 o
   0   2   8   556.66   547.40     7.33 o
   1   2   8   711.83   722.62     6.14 o
   2   2   8  1229.44  1224.29     7.52 o
   3   2   8  1465.15  1609.15     7.37 o
   4   2   8  1870.59  1961.63     7.69 o
   5   2   8   817.32   898.39     5.59 o
   6   2   8    27.42    22.88     1.28 o
   7   2   8    92.88   118.06     2.65 o
   8   2   8   304.89   305.08     4.33 o
   9   2   8   129.75   152.26     3.45 o
  10   2   8   224.68   223.67     4.49 o
  11   2   8   118.04   119.92     3.43 o
   1   3   8   357.31   424.25     4.38 o
   2   3   8  5688.07  5958.27    13.18 o
   3   3   8  2762.83  2869.03     9.10 o
   4   3   8  2317.12  2460.41     8.19 o
   5   3   8     0.01     0.84     0.84 <
   6   3   8   409.71   369.00     4.33 o
   7   3   8    13.48    18.90     1.45 o
   8   3   8     6.17     1.90     1.33 <
   9   3   8     0.41     1.45     1.35 <
  10   3   8   269.72   297.66     5.09 o
  11   3   8    66.35    62.09     2.87 o
   1   4   8  4289.21  4658.92    13.03 o
   2   4   8  4104.81  4283.02    12.89 o
   3   4   8   291.40   268.47     3.33 o
   4   4   8     1.75     0.07     0.82 <
   5   4   8     0.21     0.67     0.95 <
   6   4   8   386.62   382.20     4.75 o
   7   4   8   561.97   514.48     6.23 o
   8   4   8    70.32    59.21     2.60 o
   9   4   8     0.98    -0.67     1.43 <
  10   4   8    42.94    43.47     2.17 o
   1   5   8   544.04   545.50     4.87 o
   2   5   8     6.23    10.49     1.05 o
   3   5   8   179.89   170.49     2.85 o
   4   5   8  2349.01  2469.96    12.53 o
   5   5   8   177.92   175.00     3.43 o
   6   5   8     8.94    10.75     1.42 o
   7   5   8  1630.97  1654.92    10.78 o
   8   5   8    65.58    46.41     2.22 o
   9   5   8   388.59   347.42     5.19 o
  10   5   8    40.37    37.67     2.17 o
   0   6   8   506.61   506.60     7.66 o
   1   6   8   746.96   792.39     6.75 o
   2   6   8     5.70     5.73     1.06 o
   3   6   8    59.12    57.40     2.05 o
   4   6   8    32.73    38.90     2.25 o
   5   6   8   350.00   347.30     5.04 o
   6   6   8     9.50    10.31     1.49 o
   7   6   8    57.83    61.78     2.53 o
   8   6   8   101.64    97.61     3.02 o
   9   6   8     0.33     0.23     1.29 <
   1   7   8   203.59   234.60     5.15 o
   2   7   8     7.47     5.91     1.49 o
   3   7   8    44.02    40.85     2.01 o
   4   7   8   552.92   561.23     6.51 o
   5   7   8   130.23   139.48     3.62 o
   6   7   8     4.78     8.22     1.37 o
   7   7   8   184.32   164.49     3.76 o
   8   7   8    12.90    15.13     1.65 o
   0   8   8  2018.96  2182.72    16.94 o
   1   8   8     0.01    -1.18     1.30 <
   2   8   8    33.89    32.98     2.11 o
   3   8   8   321.77   324.83     6.55 o
   4   8   8   170.88   180.47     4.85 o
   5   8   8   104.11   117.96     3.63 o
   6   8   8    22.24    17.40     1.64 o
   7   8   8   164.48   129.76     4.79 o
   1   9   8     6.31     5.57     1.51 o
   2   9   8    85.04    90.81     3.21 o
   3   9   8    39.22    31.70     2.43 o
   4   9   8    19.53    21.40     2.11 o
   5   9   8    25.81    32.80     2.35 o
   0  10   8    11.87     7.89     2.41 o
   1  10   8    15.89    12.61     1.89 o
   2  10   8   833.99   967.88    18.20 o
   1   1   9   764.95   669.57     5.91 o
   2   1   9   368.94   368.39     4.28 o
   3   1   9     1.57     2.02     0.76 <
   4   1   9  1020.05  1144.16     6.03 o
   5   1   9   556.00   534.19     4.05 o
   6   1   9   148.20   140.29     2.41 o
   7   1   9    34.16    37.94     1.57 o
   8   1   9   254.27   261.32     4.12 o
   9   1   9    22.59    19.87     1.87 o
  10   1   9   949.98  1015.48     9.43 o
  11   1   9   496.26   538.97     7.55 o
   0   2   9  4231.33  3945.76    16.99 o
   1   2   9  4038.35  3986.21    13.10 o
   2   2   9   709.21   709.47     5.21 o
   3   2   9  1713.14  1809.41     7.27 o
   4   2   9   688.68   721.64     4.83 o
   5   2   9   770.94   718.44     4.95 o
   6   2   9   857.30   897.12     6.31 o
   7   2   9     1.79     0.61     1.11 <
   8   2   9   847.41   846.96     7.39 o
   9   2   9     1.97     1.28     1.29 <
  10   2   9    58.51    62.30     2.53 o
  11   2   9    18.20    22.80     1.73 o
   1   3   9    42.89    40.37     1.26 o
   2   3   9   791.30   921.34     4.98 o
   3   3   9  4660.71  4918.12    11.61 o
   4   3   9     0.79     1.75     0.77 <
   5   3   9    27.86    24.68     1.37 o
   6   3   9   178.12   198.45     3.40 o
   7   3   9   441.78   478.20     5.49 o
   8   3   9     2.53     4.44     1.38 o
   9   3   9  1202.13  1236.68     9.67 o
  10   3   9   213.74   206.97     4.20 o
  11   3   9    20.83    18.92     2.01 o
   0   4   9   898.77   923.84     8.85 o
   1   4   9    21.77    24.16     1.19 o
   2   4   9  1261.24  1316.95     7.19 o
   3   4   9   652.97   700.28     5.70 o
   4   4   9   106.70   128.65     2.34 o
   5   4   9   281.70   279.92     3.80 o
   6   4   9     0.15     0.69     1.13 <
   7   4   9     2.14     3.14     1.38 <
   8   4   9   487.67   535.93     6.81 o
   9   4   9    72.66    88.56     2.90 o
  10   4   9    19.06    19.48     1.57 o
   1   5   9   137.13   118.01     2.45 o
   2   5   9     6.58     3.64     1.01 o
   3   5   9  1494.88  1498.75     8.66 o
   4   5   9  1141.90  1165.05     8.27 o
   5   5   9     4.84     4.75     1.30 o
   6   5   9   121.19   116.26     2.93 o
   7   5   9   581.32   601.15     6.55 o
   8   5   9    78.29    92.74     2.84 o
   9   5   9    38.34    33.60     1.92 o
  10   5   9   764.63   749.32     8.67 o
   0   6   9  2016.14  2206.37    15.74 o
   1   6   9    50.67    57.69     1.99 o
   2   6   9    18.39    17.56     1.47 o
   3   6   9   157.50   169.33     3.45 o
   4   6   9  1324.92  1357.20    10.23 o
   5   6   9   307.50   304.88     4.72 o
   6   6   9     0.18     0.40     1.33 <
   7   6   9   183.33   164.86     3.80 o
   8   6   9     1.22     4.23     1.28 o
   9   6   9    19.79    16.59     1.67 o
   1   7   9     9.48     6.85     1.85 o
   2   7   9   424.48   451.56     5.91 o
   3   7   9     0.05     2.69     1.52 <
   4   7   9   178.39   178.12     4.01 o
   5   7   9   109.64   104.53     3.18 o
   6   7   9    36.57    30.13     1.90 o
   7   7   9    17.84    18.38     1.76 o
   8   7   9   231.90   228.52     4.66 o
   0   8   9   234.44   261.72     6.53 o
   1   8   9   359.09   377.69     5.79 o
   2   8   9   589.57   651.28     8.05 o
   3   8   9    86.41    97.49     4.05 o
   4   8   9   231.03   263.33     5.71 o
   5   8   9   522.71   501.28     7.06 o
   6   8   9    35.62    24.18     1.55 o
   7   8   9     2.71     6.36     2.41 <
   1   9   9     0.77     1.27     1.46 <
   2   9   9    57.14    53.49     2.57 o
   3   9   9    43.86    44.49     2.77 o
   4   9   9     7.87     9.30     1.64 o
   5   9   9    14.35    18.32     2.14 o
   0  10   9    88.26    89.69     5.59 o
   1  10   9    19.80    28.17     3.61 o
   0   0  10  7448.23  7399.79    48.33 o
   1   0  10  1274.49  1237.91    10.76 o
   2   0  10  4623.19  4324.10    17.12 o
   3   0  10    90.07    74.69     2.19 o
   4   0  10   247.48   320.23     4.55 o
   5   0  10   311.36   314.77     4.38 o
   6   0  10    36.54    40.21     1.94 o
   7   0  10  1115.55  1081.27     9.84 o
   8   0  10  3022.53  3193.66    20.57 o
   9   0  10   955.61   974.41    14.27 o
  10   0  10   246.30   271.85     8.48 o
  11   0  10  1156.15  1221.17    15.94 o
   1   1  10   258.15   250.56     3.33 o
   2   1  10   481.74   487.57     5.09 o
   3   1  10   967.62  1041.85     5.40 o
   4   1  10   908.73   909.45     5.24 o
   5   1  10   234.46   259.95     3.04 o
   6   1  10   612.60   614.82     4.99 o
   7   1  10   195.43   179.08     3.33 o
   8   1  10    65.94    68.11     2.45 o
   9   1  10   273.93   266.31     4.87 o
  10   1  10   194.00   202.59     4.28 o
  11   1  10   108.34   109.88     3.48 o
   0   2  10    17.11    15.46     1.37 o
   1   2  10  2275.43  2330.13    10.32 o
   2   2  10  1414.65  1402.14     6.38 o
   3   2  10    68.67    53.85     1.42 o
   4   2  10   976.68  1013.91     5.94 o
   5   2  10   436.22   403.27     4.13 o
   6   2  10    27.20    36.01     1.59 o
   7   2  10    97.83    94.73     2.73 o
   8   2  10   118.57   120.70     3.13 o
   9   2  10   725.47   746.93     7.61 o
  10   2  10    40.59    40.04     2.14 o
  11   2  10   181.40   162.84     3.74 o
   1   3  10  2470.47  2340.92     7.82 o
   2   3  10  1106.32  1013.70     5.68 o
   3   3  10   612.88   652.13     4.45 o
   4   3  10   200.51   219.67     2.90 o
   5   3  10   155.96   156.31     2.99 o
   6   3  10    43.59    37.40     1.78 o
   7   3  10   131.64   131.11     2.95 o
   8   3  10    32.18    23.52     1.72 o
   9   3  10   421.01   418.45     5.96 o
  10   3  10    62.55    63.92     2.65 o
  11   3  10    40.59    26.78     2.17 o
   0   4  10  3756.85  3778.55    17.16 o
   1   4  10   579.83   586.91     4.94 o
   2   4  10   535.82   565.70     4.79 o
   3   4  10   614.64   649.98     5.68 o
   4   4  10    41.23    40.82     1.60 o
   5   4  10    56.66    59.73     2.01 o
   6   4  10   519.85   537.61     5.57 o
   7   4  10     6.05     5.76     1.37 o
   8   4  10   227.23   220.10     4.06 o
   9   4  10     2.72     1.80     1.30 <
  10   4  10   590.02   640.13     7.19 o
   1   5  10   229.16   219.91     3.25 o
   2   5  10    33.67    35.89     1.58 o
   3   5  10    96.14    97.75     2.34 o
   4   5  10    72.70    55.75     2.13 o
   5   5  10    25.49    25.07     1.92 o
   6   5  10   165.99   155.77     3.82 o
   7   5  10    93.52   103.11     2.89 o
   8   5  10    91.98    86.94     2.64 o
   9   5  10   178.27   184.21     3.91 o
  10   5  10   150.85   162.02     4.90 o
   0   6  10   696.75   718.03     9.27 o
   1   6  10   237.60   252.64     3.81 o
   2   6  10    79.36    80.36     2.29 o
   3   6  10     0.23     1.25     1.45 <
   4   6  10     2.25     6.54     1.55 o
   5   6  10   554.91   553.33     6.91 o
   6   6  10  1315.74  1246.41    10.16 o
   7   6  10   113.51    96.63     3.33 o
   8   6  10     0.16     1.01     1.46 <
   9   6  10     0.18     2.93     1.72 <
   1   7  10   118.46   136.75     3.65 o
   2   7  10     0.67     0.87     1.53 <
   3   7  10    19.27    21.90     1.86 o
   4   7  10   492.36   463.60     6.29 o
   5   7  10    20.66    15.09     1.81 o
   6   7  10    55.07    42.27     2.19 o
   7   7  10   255.54   218.57     4.39 o
   8   7  10     9.64     8.52     1.59 o
   0   8  10    37.94    47.55     3.50 o
   1   8  10   906.11   963.31     9.27 o
   2   8  10    89.13    82.54     3.14 o
   3   8  10   975.43  1062.37    11.25 o
   4   8  10     8.79     5.99     1.64 o
   5   8  10    53.11    52.85     2.25 o
   6   8  10   485.48   471.95     5.33 o
   1   9  10    53.69    50.92     2.50 o
   2   9  10   241.57   256.39     4.99 o
   3   9  10    30.54    34.29     2.47 o
   4   9  10     2.75    -3.58     1.51 <
   5   9  10     4.81     5.71     1.79 o
   1   1  11   332.46   359.80     3.73 o
   2   1  11  1095.40  1205.24     5.64 o
   3   1  11  1170.44  1264.41     6.05 o
   4   1  11    28.37    21.28     1.13 o
   5   1  11  1556.64  1566.72     7.86 o
   6   1  11    59.00    40.67     1.55 o
   7   1  11  6409.53  6582.33    19.83 o
   8   1  11  1466.03  1492.67    10.23 o
   9   1  11   827.57   879.77     8.65 o
  10   1  11   297.70   307.80     5.43 o
  11   1  11   556.66   633.02     7.79 o
   0   2  11    97.08   123.97     2.99 o
   1   2  11    96.54    96.42     1.69 o
   2   2  11     9.11    13.06     0.92 o
   3   2  11  3475.81  3623.14    10.45 o
   4   2  11   735.21   696.15     4.97 o
   5   2  11   339.33   316.81     3.84 o
   6   2  11   305.42   290.11     3.94 o
   7   2  11   951.08  1026.60     8.43 o
   8   2  11    82.27    89.61     2.75 o
   9   2  11    95.11    97.28     2.95 o
  10   2  11    53.90    51.47     2.27 o
  11   2  11     0.39    -4.95     2.19 <
   1   3  11  1037.73   969.15     5.41 o
   2   3  11   780.80   760.67     4.99 o
   3   3  11    63.47    67.11     1.72 o
   4   3  11     1.21     1.58     0.88 <
   5   3  11    47.70    49.55     1.83 o
   6   3  11   832.70   819.25     7.86 o
   7   3  11    25.50    31.48     1.87 o
   8   3  11    80.37    81.68     2.67 o
   9   3  11    90.86    79.99     2.83 o
  10   3  11     1.17    -1.63     1.32 <
   0   4  11  3291.55  3322.67    18.11 o
   1   4  11   723.88   717.80     5.84 o
   2   4  11  2392.90  2448.50    10.55 o
   3   4  11    17.30    17.29     1.35 o
   4   4  11     0.44     1.26     1.13 <
   5   4  11    86.99    96.79     2.41 o
   6   4  11   112.57   108.80     2.83 o
   7   4  11   261.02   291.42     4.65 o
   8   4  11    67.85    77.16     2.67 o
   9   4  11   200.04   214.37     4.64 o
  10   4  11     1.67     1.93     1.25 <
   1   5  11   286.27   309.34     4.17 o
   2   5  11   125.86   125.89     2.76 o
   3   5  11   448.08   445.87     4.77 o
   4   5  11   227.79   267.58     4.11 o
   5   5  11   143.70   146.53     3.82 o
   6   5  11     8.88     5.73     1.46 o
   7   5  11   123.83   121.08     3.31 o
   8   5  11    39.67    27.25     1.87 o
   9   5  11    46.58    43.48     2.22 o
   0   6  11    48.36    57.53     3.28 o
   1   6  11    16.12    13.38     1.46 o
   2   6  11   793.69   812.84     7.03 o
   3   6  11  1395.07  1526.34    10.49 o
   4   6  11    18.17    16.98     1.77 o
   5   6  11   161.98   148.28     3.77 o
   6   6  11   317.89   296.26     4.85 o
   7   6  11     9.02     9.05     1.67 o
   8   6  11   125.74   138.72     3.81 o
   9   6  11    53.02    49.02     3.29 o
   1   7  11  1495.40  1538.45    11.71 o
   2   7  11   181.34   230.44     4.65 o
   3   7  11  1056.00  1053.51    10.03 o
   4   7  11   283.90   259.14     5.25 o
   5   7  11   489.76   479.53     6.87 o
   6   7  11    88.58    77.06     2.82 o
   7   7  11    27.15    23.05     1.67 o
   8   7  11    77.03    60.79     4.17 o
   0   8  11    76.79    77.46     4.18 o
   1   8  11   471.88   525.52     7.23 o
   2   8  11   828.80   859.31     9.67 o
   3   8  11    32.50    20.74     2.37 o
   4   8  11     5.67     6.12     1.50 o
   5   8  11   427.30   394.88     5.44 o
   6   8  11   213.17   182.72     4.02 o
   1   9  11    64.20    56.51     2.44 o
   2   9  11     3.95     6.04     1.42 o
   3   9  11  1023.01  1052.36    11.77 o
   4   9  11    70.43    84.54     3.39 o
   0   0  12  7388.00  7969.19    29.42 o
   1   0  12   191.08   213.08     3.57 o
   2   0  12     3.07     3.09     0.80 o
   3   0  12    68.50    61.68     2.05 o
   4   0  12  1527.03  1677.43    10.73 o
   5   0  12  2131.15  2180.84    13.46 o
   6   0  12  1178.12  1198.59     9.69 o
   7   0  12   302.85   282.94     5.35 o
   8   0  12    45.16    47.70     3.59 o
   9   0  12     9.70     6.24     2.31 <
  10   0  12     5.85     5.51     2.03 <
  11   0  12   312.51   316.02     9.05 o
   1   1  12     3.75     1.52     0.68 <
   2   1  12    75.31    90.26     1.55 o
   3   1  12  2613.50  2706.99     8.89 o
   4   1  12    89.91    80.04     1.89 o
   5   1  12   280.49   265.20     3.43 o
   6   1  12    43.84    43.23     1.69 o
   7   1  12  1052.96  1076.37     8.22 o
   8   1  12   293.44   290.98     4.65 o
   9   1  12   434.11   434.55     6.07 o
  10   1  12     1.39    -0.83     1.42 <
  11   1  12   432.05   460.68     8.14 o
   0   2  12    35.79    46.17     1.86 o
   1   2  12   927.17   870.59     4.73 o
   2   2  12  2780.22  2783.90     8.49 o
   3   2  12   599.81   599.26     4.24 o
   4   2  12    79.48    84.01     1.87 o
   5   2  12     6.97     5.47     1.01 o
   6   2  12     2.18     0.05     1.15 <
   7   2  12    80.25    67.36     2.49 o
   8   2  12    43.63    45.87     2.15 o
   9   2  12    93.08    90.18     2.69 o
  10   2  12   131.24   129.00     3.47 o
  11   2  12     0.52    -2.27     2.26 <
   1   3  12  2757.97  2670.79     9.47 o
   2   3  12  1165.77  1166.31     6.65 o
   3   3  12   682.92   670.05     5.07 o
   4   3  12   156.91   150.39     2.59 o
   5   3  12    50.52    46.86     1.86 o
   6   3  12   469.52   456.18     5.84 o
   7   3  12  1035.43  1073.69     8.85 o
   8   3  12    12.32    11.13     1.51 o
   9   3  12   753.05   806.33     8.02 o
  10   3  12   141.88   150.41     3.61 o
   0   4  12    40.75    39.60     2.41 o
   1   4  12   277.73   262.75     3.87 o
   2   4  12  1067.00  1111.25     7.42 o
   3   4  12    13.29    11.77     1.25 o
   4   4  12     0.00    -0.20     1.11 <
   5   4  12     2.94     1.54     1.16 <
   6   4  12   494.34   484.33     6.06 o
   7   4  12   238.21   255.72     4.43 o
   8   4  12   193.24   163.18     3.81 o
   9   4  12    79.16    82.08     3.00 o
  10   4  12   184.07   167.35     4.32 o
   1   5  12   326.12   337.70     4.52 o
   2   5  12    41.59    39.28     1.93 o
   3   5  12   432.47   415.12     4.71 o
   4   5  12    13.84    10.93     1.56 o
   5   5  12   350.57   329.77     5.58 o
   6   5  12    27.78    22.10     1.77 o
   7   5  12   448.18   416.08     6.32 o
   8   5  12     2.78     9.03     1.57 o
   9   5  12   425.79   440.14     6.78 o
   0   6  12    13.28    16.51     2.37 o
   1   6  12   670.21   739.63     7.01 o
   2   6  12   191.13   167.75     3.57 o
   3   6  12  1559.06  1668.04    11.15 o
   4   6  12   371.52   407.53     6.18 o
   5   6  12    90.46    66.14     2.81 o
   6   6  12   332.75   272.35     5.07 o
   7   6  12    40.27    35.69     2.33 o
   8   6  12     7.57     4.25     1.50 <
   1   7  12  1541.24  1659.41    12.26 o
   2   7  12   226.48   247.86     4.86 o
   3   7  12   224.29   214.33     4.67 o
   4   7  12   507.61   491.15     7.45 o
   5   7  12     5.69     8.98     1.55 o
   6   7  12    71.70    55.39     2.57 o
   7   7  12   323.70   311.80     5.51 o
   0   8  12    40.90    40.15     3.44 o
   1   8  12   902.30   982.16     9.71 o
   2   8  12    43.31    30.86     2.29 o
   3   8  12   845.64   864.05    10.79 o
   4   8  12    57.26    70.45     2.83 o
   5   8  12     0.22     1.98     1.11 <
   6   8  12   214.67   222.96     5.45 o
   1   9  12     8.83     5.36     1.45 o
   2   9  12    81.84    89.51     3.13 o
   3   9  12   342.88   398.96     7.09 o
   4   9  12   169.87   155.26     5.21 o
   1   1  13   497.41   490.65     3.31 o
   2   1  13  2775.67  2952.83     8.34 o
   3   1  13   531.62   502.95     4.09 o
   4   1  13  1011.14  1010.52     6.43 o
   5   1  13  1603.16  1563.76     8.75 o
   6   1  13    25.30    27.65     1.53 o
   7   1  13   966.40   999.11     8.36 o
   8   1  13     0.02     1.70     1.53 <
   9   1  13    65.14    59.17     2.57 o
  10   1  13   173.35   176.13     4.59 o
   0   2  13  1288.45  1410.07     9.77 o
   1   2  13     0.02     0.63     0.71 <
   2   2  13    44.22    40.97     1.25 o
   3   2  13   507.54   544.62     4.37 o
   4   2  13    31.08    23.20     1.27 o
   5   2  13   225.40   212.47     3.53 o
   6   2  13   882.57   888.52     7.09 o
   7   2  13  1925.68  1978.75    11.89 o
   8   2  13    23.25    24.75     1.81 o
   9   2  13   118.73   130.59     3.24 o
  10   2  13    82.55    80.28     2.75 o
   1   3  13    39.28    36.72     1.33 o
   2   3  13   495.77   543.43     4.72 o
   3   3  13  1663.94  1655.47     8.26 o
   4   3  13   719.38   756.90     5.60 o
   5   3  13    49.86    44.08     1.75 o
   6   3  13    45.51    39.18     1.98 o
   7   3  13   606.62   627.24     6.85 o
   8   3  13    87.66   103.34     3.06 o
   9   3  13    10.16     5.93     1.39 o
  10   3  13     1.51     1.56     1.24 <
   0   4  13   192.04   183.95     4.41 o
   1   4  13    18.49    26.62     1.54 o
   2   4  13  1447.16  1472.80     8.81 o
   3   4  13    88.74    72.88     2.40 o
   4   4  13     0.21    -0.78     1.15 <
   5   4  13    37.28    39.42     2.03 o
   6   4  13    96.59    94.47     2.93 o
   7   4  13     1.66     5.37     1.41 o
   8   4  13  1021.13   961.07     9.25 o
   9   4  13   232.09   240.26     4.68 o
  10   4  13    10.10    17.58     2.61 o
   1   5  13   144.18   137.56     3.07 o
   2   5  13   895.58   925.98     8.39 o
   3   5  13  1147.57  1227.61     8.49 o
   4   5  13   533.63   535.94     6.16 o
   5   5  13     8.87     3.33     1.35 <
   6   5  13   251.51   223.82     4.58 o
   7   5  13    92.40    73.54     2.85 o
   8   5  13   438.23   440.40     6.05 o
   9   5  13     5.27    18.50     1.77 o
   0   6  13   272.11   284.56     6.42 o
   1   6  13   280.63   292.08     4.81 o
   2   6  13    88.65    88.00     2.78 o
   3   6  13    10.51     9.83     1.59 o
   4   6  13   127.58   128.66     3.83 o
   5   6  13     5.64     4.07     1.43 <
   6   6  13    66.51    49.43     2.40 o
   7   6  13   161.22   164.87     4.26 o
   8   6  13    37.47    30.98     2.21 o
   1   7  13   450.05   481.96     6.40 o
   2   7  13   263.67   272.14     5.38 o
   3   7  13    13.07    13.84     1.75 o
   4   7  13   155.21   146.13     4.20 o
   5   7  13   285.96   282.01     5.23 o
   6   7  13   113.28   110.91     3.41 o
   7   7  13    20.59    15.48     1.73 o
   0   8  13   122.20   114.37     5.09 o
   1   8  13   709.67   760.23     8.06 o
   2   8  13    90.13    95.11     3.39 o
   3   8  13     1.06     1.47     1.41 <
   4   8  13    48.94    46.21     2.55 o
   5   8  13     8.77     4.78     1.27 o
   1   9  13   334.48   370.38     6.39 o
   2   9  13    82.47    71.00     3.27 o
   3   9  13   208.64   191.73     5.94 o
   0   0  14   102.17   172.13     4.05 o
   1   0  14   398.67   363.86     4.37 o
   2   0  14   911.66   930.58     6.84 o
   3   0  14  2315.55  2275.49    12.27 o
   4   0  14   245.13   212.27     4.23 o
   5   0  14   787.30   774.31     8.33 o
   6   0  14  1988.78  1954.04    16.05 o
   7   0  14   868.61   847.63    10.85 o
   8   0  14   173.48   169.74     7.17 o
   9   0  14    44.18    39.08     3.69 o
  10   0  14   177.85   201.46     6.79 o
   1   1  14   111.80    92.37     1.63 o
   2   1  14  1885.91  1929.70     7.49 o
   3   1  14   951.69   931.06     5.61 o
   4   1  14   553.57   537.39     4.96 o
   5   1  14    28.42    24.58     1.47 o
   6   1  14   400.17   396.83     4.85 o
   7   1  14   371.41   383.68     5.09 o
   8   1  14   240.03   246.20     4.71 o
   9   1  14    44.74    41.24     2.65 o
  10   1  14     0.97     1.19     1.50 <
   0   2  14   284.32   273.33     4.86 o
   1   2  14   202.62   196.79     2.69 o
   2   2  14   126.51   143.23     2.38 o
   3   2  14  1160.93  1188.43     6.63 o
   4   2  14    47.76    53.59     1.81 o
   5   2  14     0.02    -0.34     1.10 <
   6   2  14     2.18     4.09     1.33 o
   7   2  14    27.51    30.16     1.92 o
   8   2  14   116.27   119.15     3.25 o
   9   2  14    37.61    36.47     2.00 o
  10   2  14    91.69    98.77     3.27 o
   1   3  14   256.79   216.11     2.93 o
   2   3  14   199.64   216.49     3.27 o
   3   3  14    82.14    88.38     2.19 o
   4   3  14   322.73   309.02     3.81 o
   5   3  14   142.87   147.23     3.21 o
   6   3  14     2.74     6.46     1.39 o
   7   3  14    12.31    11.35     1.47 o
   8   3  14    24.09    19.98     1.67 o
   9   3  14   923.13   933.08     8.25 o
  10   3  14    31.82    20.04     2.39 o
   0   4  14    36.87    41.25     2.50 o
   1   4  14  1247.94  1284.09     8.65 o
   2   4  14   667.20   663.58     5.93 o
   3   4  14   137.91   141.72     3.18 o
   4   4  14    69.15    76.54     2.50 o
   5   4  14    57.00    58.38     2.31 o
   6   4  14    13.42    14.42     1.55 o
   7   4  14   256.90   217.29     4.26 o
   8   4  14    38.53    34.44     1.98 o
   9   4  14    11.02    11.89     1.45 o
   1   5  14    23.66    23.44     1.65 o
   2   5  14   134.45   128.74     3.49 o
   3   5  14   251.46   273.27     4.55 o
   4   5  14    39.65    38.63     2.06 o
   5   5  14    31.26    25.12     1.72 o
   6   5  14   522.09   473.00     6.49 o
   7   5  14    15.54    14.35     1.64 o
   8   5  14    35.21    30.18     1.93 o
   9   5  14    69.35    57.81     4.23 o
   0   6  14    30.44    35.98     2.86 o
   1   6  14  2411.02  2530.22    14.08 o
   2   6  14  1497.53  1642.04    10.82 o
   3   6  14     1.19     4.13     1.47 <
   4   6  14    68.31    68.77     2.95 o
   5   6  14   229.52   203.93     4.44 o
   6   6  14    30.47    36.77     2.16 o
   7   6  14    14.83    18.56     1.84 o
   8   6  14    19.04    22.36     2.62 o
   1   7  14     0.22     1.35     1.57 <
   2   7  14   339.31   380.13     6.57 o
   3   7  14    48.34    53.48     2.72 o
   4   7  14    14.05    15.34     1.61 o
   5   7  14     0.40     0.85     1.30 <
   6   7  14    75.05    66.36     2.61 o
   7   7  14    11.19    12.78     2.01 o
   0   8  14   657.79   651.93    11.13 o
   1   8  14     0.22    -0.07     1.48 <
   2   8  14    14.51    10.52     1.87 o
   3   8  14   390.04   369.02     5.95 o
   4   8  14   115.79    97.39     3.29 o
   5   8  14   221.19   199.95     4.85 o
   1   9  14     0.21    -0.01     1.86 <
   2   9  14    37.84    29.64     3.25 o
   1   1  15   313.26   327.24     3.23 o
   2   1  15   718.58   678.74     4.81 o
   3   1  15    21.89    21.98     1.19 o
   4   1  15    21.91    22.08     1.32 o
   5   1  15    73.29    69.30     2.17 o
   6   1  15   106.10   103.97     2.71 o
   7   1  15   112.68   112.18     2.95 o
   8   1  15   916.29   941.82     8.92 o
   9   1  15   120.18   112.11     3.95 o
  10   1  15     2.36    -0.29     1.43 <
   0   2  15  1603.73  1689.75    12.36 o
   1   2  15    91.29    75.51     1.84 o
   2   2  15     7.41     4.37     0.93 o
   3   2  15   574.94   570.65     4.81 o
   4   2  15    29.26    27.64     1.51 o
   5   2  15   411.67   425.17     5.01 o
   6   2  15     4.86     5.19     1.39 o
   7   2  15   517.13   542.39     6.65 o
   8   2  15   449.31   461.81     6.33 o
   9   2  15     0.19     1.86     1.25 <
  10   2  15   313.03   346.92     6.61 o
   1   3  15   448.62   460.99     4.62 o
   2   3  15    64.72    58.14     1.86 o
   3   3  15   112.96   100.25     2.35 o
   4   3  15     7.64     4.28     1.15 o
   5   3  15    47.41    38.76     1.91 o
   6   3  15   598.92   637.61     7.09 o
   7   3  15     8.39     5.06     1.42 o
   8   3  15   216.83   222.52     4.39 o
   9   3  15     1.19     0.93     1.23 <
   0   4  15   445.05   432.13     6.87 o
   1   4  15   734.28   711.61     6.43 o
   2   4  15   795.02   759.85     6.73 o
   3   4  15   879.10   923.50     7.88 o
   4   4  15    18.90    18.39     1.73 o
   5   4  15   115.28   116.57     3.35 o
   6   4  15   999.58   925.28     9.35 o
   7   4  15     2.75     4.95     1.45 o
   8   4  15    34.91    30.90     1.93 o
   9   4  15    45.47    36.67     2.18 o
   1   5  15    89.52   107.18     2.95 o
   2   5  15     0.97     2.13     1.56 <
   3   5  15    35.57    42.97     2.09 o
   4   5  15     0.07     0.29     1.40 <
   5   5  15   262.04   232.10     4.32 o
   6   5  15     1.09     2.68     1.39 <
   7   5  15     1.25     0.53     1.55 <
   8   5  15    65.43    68.03     2.89 o
   0   6  15  4216.15  4654.22    25.55 o
   1   6  15     0.04     1.80     1.47 <
   2   6  15   210.45   203.80     4.03 o
   3   6  15    10.17    11.29     1.55 o
   4   6  15   476.30   493.53     6.73 o
   5   6  15     8.32    10.67     1.63 o
   6   6  15    43.43    49.25     2.42 o
   7   6  15     1.11    -1.07     1.47 <
   1   7  15   263.69   273.19     5.31 o
   2   7  15    19.26    15.40     1.93 o
   3   7  15    93.67    94.29     3.37 o
   4   7  15    94.51    86.88     3.01 o
   5   7  15    80.31    73.46     2.58 o
   6   7  15     0.36     2.71     1.30 <
   0   8  15     2.46     1.79     2.31 <
   1   8  15   219.49   234.54     4.61 o
   2   8  15     0.56    -0.56     1.55 <
   3   8  15     7.50     9.33     1.49 o
   4   8  15   149.71   147.62     3.81 o
   1   9  15    36.44    31.82     3.12 o
   0   0  16    80.93    93.49     3.39 o
   1   0  16    55.94    66.64     2.41 o
   2   0  16  2724.36  2747.62    13.33 o
   3   0  16  1816.45  1912.09    12.15 o
   4   0  16     0.69     0.84     1.41 <
   5   0  16     3.84     4.49     1.99 <
   6   0  16  3519.20  3598.20    24.36 o
   7   0  16  2026.85  2082.77    17.32 o
   8   0  16   451.13   450.03    11.06 o
   9   0  16     7.94     3.79     2.45 <
  10   0  16     5.92     4.57     2.41 <
   1   1  16    77.09    80.46     1.84 o
   2   1  16   120.00   135.32     2.43 o
   3   1  16    36.52    36.16     1.58 o
   4   1  16    18.32    17.83     1.31 o
   5   1  16   915.65   914.23     7.33 o
   6   1  16  1784.05  1824.00    10.57 o
   7   1  16   598.85   595.90     6.37 o
   8   1  16   174.94   189.03     4.54 o
   9   1  16   252.98   285.98     5.90 o
  10   1  16   123.11   145.93     5.48 o
   0   2  16     0.92     2.33     1.41 <
   1   2  16   325.04   384.27     4.03 o
   2   2  16   113.29    94.06     2.29 o
   3   2  16     0.01     1.10     0.95 <
   4   2  16   191.07   200.95     3.39 o
   5   2  16   290.62   293.91     4.30 o
   6   2  16  2432.03  2601.39    13.09 o
   7   2  16    22.58    21.65     1.75 o
   8   2  16   641.08   664.69     7.41 o
   9   2  16   398.08   387.91     5.51 o
   1   3  16     2.75     5.45     1.12 o
   2   3  16   297.08   282.45     3.79 o
   3   3  16   249.84   269.09     4.00 o
   4   3  16   521.74   515.25     5.73 o
   5   3  16   267.57   282.39     4.59 o
   6   3  16     0.02     0.01     1.41 <
   7   3  16   782.99   807.63     7.99 o
   8   3  16    47.89    65.79     2.49 o
   9   3  16   202.87   185.43     4.13 o
   0   4  16   536.74   550.02     7.95 o
   1   4  16   725.61   752.27     7.05 o
   2   4  16   298.46   278.26     4.28 o
   3   4  16   441.19   459.72     6.02 o
   4   4  16   185.25   185.59     4.11 o
   5   4  16     3.42     2.60     1.37 <
   6   4  16   106.26   104.01     3.34 o
   7   4  16    75.37    84.38     2.98 o
   8   4  16   143.19   136.64     3.57 o
   9   4  16     4.01     5.15     1.79 <
   1   5  16   229.66   234.52     4.05 o
   2   5  16  1951.58  2080.80    13.76 o
   3   5  16   272.07   280.86     4.85 o
   4   5  16   187.99   186.57     4.02 o
   5   5  16     9.41     9.57     1.61 o
   6   5  16    36.60    25.44     1.85 o
   7   5  16     5.03     9.87     1.65 o
   8   5  16    88.33    72.18     3.29 o
   0   6  16   878.57   961.75    12.93 o
   1   6  16   319.72   365.09     5.55 o
   2   6  16  2068.80  2162.90    12.51 o
   3   6  16     7.38    13.49     1.64 o
   4   6  16     1.18     3.33     1.42 <
   5   6  16    56.34    53.43     2.63 o
   6   6  16   131.19   125.76     3.47 o
   7   6  16    49.86    42.74     2.83 o
   1   7  16   150.86   152.96     4.01 o
   2   7  16    74.71    73.68     3.05 o
   3   7  16   175.16   142.39     4.57 o
   4   7  16    56.22    49.01     2.31 o
   5   7  16    14.46    13.06     1.60 o
   6   7  16    57.39    48.68     2.90 o
   0   8  16    61.09    53.43     3.91 o
   1   8  16    28.98    31.60     2.17 o
   2   8  16    19.61    18.92     1.81 o
   3   8  16     7.94     7.37     1.41 o
   4   8  16   206.83   186.67     6.89 o
   1   1  17    99.43   119.86     2.26 o
   2   1  17    24.79    24.78     1.38 o
   3   1  17    15.51    19.16     1.43 o
   4   1  17    63.02    65.03     2.11 o
   5   1  17   206.00   205.34     3.66 o
   6   1  17   168.50   178.66     3.39 o
   7   1  17   126.64   138.15     3.17 o
   8   1  17   418.52   432.88     6.62 o
   9   1  17    96.23    91.58     3.38 o
   0   2  17   559.13   626.91     7.38 o
   1   2  17    80.45    75.00     2.00 o
   2   2  17     9.56     8.65     1.21 o
   3   2  17   613.95   639.03     5.65 o
   4   2  17    11.81    12.43     1.39 o
   5   2  17   266.69   278.77     4.25 o
   6   2  17     6.14     6.03     1.35 o
   7   2  17   709.34   760.96     7.76 o
   8   2  17    42.39    31.28     1.97 o
   9   2  17     9.52    11.75     1.51 o
   1   3  17   501.39   521.63     5.31 o
   2   3  17   200.11   203.57     3.63 o
   3   3  17  3796.82  4043.53    15.38 o
   4   3  17    11.11    12.85     1.55 o
   5   3  17    12.14    16.04     1.55 o
   6   3  17     3.45     4.41     1.40 o
   7   3  17  2168.70  2183.83    13.39 o
   8   3  17   155.47   156.39     3.70 o
   9   3  17   453.59   523.46     7.31 o
   0   4  17     7.54     8.89     2.08 o
   1   4  17     3.94     4.80     1.53 o
   2   4  17    31.73    28.26     1.99 o
   3   4  17   966.14   998.59     9.23 o
   4   4  17   132.93   131.92     3.75 o
   5   4  17     1.06     0.65     1.52 <
   6   4  17   353.52   332.97     5.28 o
   7   4  17    37.75    35.37     2.05 o
   8   4  17    36.70    30.01     1.95 o
   1   5  17  3620.06  3871.88    16.59 o
   2   5  17    81.62    68.91     2.87 o
   3   5  17  2510.68  2626.03    14.95 o
   4   5  17     0.13    -1.95     1.45 <
   5   5  17     4.58     1.65     1.53 <
   6   5  17    89.52    77.65     2.85 o
   7   5  17    40.52    37.84     2.38 o
   8   5  17     0.34     0.11     2.12 <
   0   6  17  1417.41  1490.00    15.73 o
   1   6  17    63.61    60.81     3.12 o
   2   6  17   453.59   502.08     6.29 o
   3   6  17   165.65   163.46     3.86 o
   4   6  17    40.89    35.33     2.07 o
   5   6  17   101.25    80.92     3.07 o
   6   6  17    19.73    19.83     1.61 o
   7   6  17    72.96    64.43     3.67 o
   1   7  17     0.84     4.25     1.57 <
   2   7  17     7.39     7.27     1.60 o
   3   7  17     0.45    -2.74     1.74 <
   4   7  17    44.05    30.36     1.89 o
   5   7  17     3.97     3.43     1.45 <
   0   8  17    30.41    29.14     4.22 o
   1   8  17    14.74    15.25     1.77 o
   2   8  17     9.90    13.88     2.13 o
   3   8  17     9.80     3.76     1.84 <
   0   0  18    16.96    21.08     2.15 o
   1   0  18    13.00    12.76     1.49 o
   2   0  18    74.87    67.07     2.59 o
   3   0  18  1463.23  1527.10    12.64 o
   4   0  18    97.51    93.52     3.75 o
   5   0  18     3.06     0.63     1.86 <
   6   0  18     2.08     0.27     1.95 <
   7   0  18  1256.48  1268.64    13.45 o
   8   0  18    12.77     7.79     2.55 o
   9   0  18     1.70     0.45     2.02 <
   1   1  18     0.00    -0.40     0.96 <
   2   1  18   199.95   193.89     3.19 o
   3   1  18   195.20   199.07     3.72 o
   4   1  18   577.70   575.38     5.96 o
   5   1  18   254.00   261.17     4.15 o
   6   1  18     8.89    10.47     1.37 o
   7   1  18   510.45   516.98     6.35 o
   8   1  18   346.83   369.55     5.96 o
   9   1  18   312.57   329.43     5.81 o
   0   2  18   235.83   246.44     4.74 o
   1   2  18     1.44     1.11     1.09 <
   2   2  18   344.27   321.33     4.40 o
   3   2  18    23.05    19.78     1.55 o
   4   2  18    13.65     7.95     1.37 o
   5   2  18   496.99   511.02     5.72 o
   6   2  18    10.36    13.92     1.47 o
   7   2  18   194.07   180.33     3.85 o
   8   2  18   393.32   389.21     5.41 o
   9   2  18   487.07   493.67     9.82 o
   1   3  18    18.08    15.98     1.48 o
   2   3  18   370.68   392.38     5.25 o
   3   3  18    15.06    18.48     1.79 o
   4   3  18   889.93   950.90     8.33 o
   5   3  18   461.96   457.98     6.03 o
   6   3  18     1.14     1.35     1.38 <
   7   3  18   320.68   299.62     4.93 o
   8   3  18   185.07   166.61     3.63 o
   0   4  18  1452.47  1498.19    13.53 o
   1   4  18  1979.98  2139.04    12.78 o
   2   4  18   807.32   820.32     9.25 o
   3   4  18   814.10   872.30     8.69 o
   4   4  18    80.87    78.30     3.04 o
   5   4  18     5.59     6.46     1.75 o
   6   4  18    16.00    17.24     1.69 o
   7   4  18    57.54    50.80     2.24 o
   8   4  18     9.94    14.90     2.17 o
   1   5  18   216.99   244.60     4.67 o
   2   5  18   432.35   456.20     7.08 o
   3   5  18   159.62   148.38     3.97 o
   4   5  18   184.83   190.76     4.29 o
   5   5  18    88.87    79.72     3.01 o
   6   5  18     3.36     0.31     1.29 <
   7   5  18     0.12    -0.68     1.76 <
   0   6  18   375.37   397.96     8.89 o
   1   6  18    65.48    72.71     3.45 o
   2   6  18    47.21    44.89     2.50 o
   3   6  18   105.86    96.93     3.10 o
   4   6  18   105.70    85.37     2.96 o
   5   6  18   119.72   106.71     3.25 o
   6   6  18    21.36    14.25     1.79 o
   1   7  18    33.99    36.04     2.34 o
   2   7  18   117.21   123.01     4.41 o
   3   7  18    81.63    84.52     3.93 o
   4   7  18     0.05    -0.72     1.50 <
   5   7  18    13.77    15.80     1.90 o
   0   8  18   333.60   371.38     9.51 o
   1   8  18     1.32     0.48     1.57 <
   2   8  18    20.29    11.70     3.21 o
   1   1  19    62.07    62.41     1.88 o
   2   1  19   734.22   744.71     6.54 o
   3   1  19    18.71    20.23     1.77 o
   4   1  19    62.47    59.18     2.50 o
   5   1  19    66.76    63.11     2.33 o
   6   1  19    77.09    79.04     2.65 o
   7   1  19   301.40   300.09     4.78 o
   8   1  19     1.92    -0.48     1.40 <
   9   1  19     4.71     4.34     2.21 <
   0   2  19     0.10    -0.50     1.82 <
   1   2  19    87.48    74.74     2.23 o
   2   2  19   126.68   128.63     3.03 o
   3   2  19  1223.90  1256.40     8.86 o
   4   2  19     9.32     8.80     1.51 o
   5   2  19    40.46    40.69     2.07 o
   6   2  19    56.15    67.00     2.43 o
   7   2  19     9.31     7.29     1.41 o
   8   2  19    40.61    41.88     2.21 o
   1   3  19    19.95    14.60     1.57 o
   2   3  19   482.44   507.41     6.17 o
   3   3  19  1611.40  1698.47    11.75 o
   4   3  19     1.43     6.35     1.45 o
   5   3  19   640.53   633.95     7.77 o
   6   3  19  1004.82   969.44     8.79 o
   7   3  19    84.68    92.22     2.77 o
   8   3  19    22.10    23.92     1.71 o
   0   4  19  1041.03  1126.14    12.95 o
   1   4  19   899.69   965.89     8.73 o
   2   4  19   334.41   367.24     6.13 o
   3   4  19   233.63   259.13     5.21 o
   4   4  19    57.86    56.21     2.89 o
   5   4  19   255.24   221.32     4.88 o
   6   4  19    11.62    12.98     1.55 o
   7   4  19    33.92    28.22     2.00 o
   1   5  19   110.42   120.14     3.87 o
   2   5  19   552.45   552.41     8.05 o
   3   5  19    53.76    54.72     2.76 o
   4   5  19     0.32     2.65     1.38 <
   5   5  19    74.76    73.11     2.81 o
   6   5  19   142.63   128.58     3.23 o
   7   5  19    54.25    46.06     3.29 o
   0   6  19   493.02   497.54     9.78 o
   1   6  19     1.62     2.11     1.53 <
   2   6  19   101.36   109.69     3.46 o
   3   6  19     5.99     3.59     1.43 <
   4   6  19     2.99     6.17     1.35 o
   5   6  19     6.08     2.10     1.45 <
   6   6  19   254.88   258.77     6.83 o
   1   7  19    22.64    27.06     2.08 o
   2   7  19    79.33    84.16     3.25 o
   3   7  19     6.61     5.85     1.71 o
   4   7  19    21.11    21.38     2.23 o
   0   0  20   104.23   106.35     5.03 o
   1   0  20   414.05   439.81     6.63 o
   2   0  20   209.91   247.10     5.38 o
   3   0  20  1250.49  1328.85    15.44 o
   4   0  20  1318.95  1441.79    16.18 o
   5   0  20     9.01     4.23     1.96 <
   6   0  20   834.72   881.52    11.23 o
   7   0  20    82.73    78.02     3.47 o
   8   0  20   141.51   166.99     6.13 o
   1   1  20   131.26   124.21     2.72 o
   2   1  20    51.68    43.85     1.95 o
   3   1  20   298.84   306.03     4.97 o
   4   1  20    58.25    58.41     2.43 o
   5   1  20     0.20    -2.95     1.39 <
   6   1  20     2.18     5.45     1.42 o
   7   1  20   103.80    98.11     2.77 o
   8   1  20    44.95    41.58     2.31 o
   0   2  20   102.18   111.83     3.97 o
   1   2  20     2.26     1.31     1.28 <
   2   2  20   346.67   369.17     4.84 o
   3   2  20   929.51   999.89     8.67 o
   4   2  20    40.53    38.46     2.16 o
   5   2  20   223.27   209.10     3.99 o
   6   2  20   266.78   259.38     4.49 o
   7   2  20    78.19    83.34     2.51 o
   8   2  20    87.51    82.98     3.49 o
   1   3  20   362.12   392.64     5.29 o
   2   3  20   100.67   108.23     3.21 o
   3   3  20    38.52    28.38     2.04 o
   4   3  20     1.14     4.69     1.74 <
   5   3  20    11.83    10.77     1.73 o
   6   3  20    59.38    65.53     2.64 o
   7   3  20   448.02   456.46     6.61 o
   8   3  20     2.73     4.89     2.34 <
   0   4  20  2898.87  3242.27    21.87 o
   1   4  20   358.81   422.17     5.99 o
   2   4  20    12.57    16.92     1.85 o
   3   4  20   937.38   978.92    10.79 o
   4   4  20  1259.33  1353.85    13.24 o
   5   4  20   243.47   243.97     4.96 o
   6   4  20     9.64     8.38     1.39 o
   7   4  20     3.97    -0.89     1.59 <
   1   5  20   167.59   147.32     4.29 o
   2   5  20   227.67   238.55     5.05 o
   3   5  20    88.84    90.50     3.27 o
   4   5  20    17.93    16.68     1.98 o
   5   5  20    39.03    35.70     2.21 o
   6   5  20   227.44   240.78     5.75 o
   0   6  20    20.24    19.90     2.54 o
   1   6  20   227.61   242.60     5.17 o
   2   6  20     4.62     3.54     1.45 <
   3   6  20   231.05   240.00     5.23 o
   4   6  20    45.56    39.90     2.46 o
   5   6  20     6.79     5.61     1.47 o
   1   7  20     0.24     2.21     1.37 <
   2   7  20   105.76   105.00     3.66 o
   3   7  20   140.06   126.84     4.88 o
   1   1  21     3.94     4.04     1.35 <
   2   1  21    41.42    34.98     2.03 o
   3   1  21    62.70    69.87     2.73 o
   4   1  21  1035.23  1047.64     9.31 o
   5   1  21   988.78  1066.79    10.19 o
   6   1  21    75.32    71.08     2.67 o
   7   1  21    33.51    27.52     1.89 o
   8   1  21     2.03     0.99     2.13 <
   0   2  21    37.04    35.76     2.59 o
   1   2  21   373.02   360.12     4.77 o
   2   2  21    34.48    38.34     2.11 o
   3   2  21   440.21   435.64     5.86 o
   4   2  21    92.58   103.69     3.30 o
   5   2  21   183.30   184.06     4.15 o
   6   2  21   656.22   665.14     6.93 o
   7   2  21   247.15   265.22     5.42 o
   8   2  21    80.99    66.53     5.39 o
   1   3  21   362.33   366.21     5.33 o
   2   3  21   357.99   383.92     5.58 o
   3   3  21     5.64     7.43     1.59 o
   4   3  21   104.60    95.67     3.45 o
   5   3  21   399.15   395.38     7.17 o
   6   3  21   700.23   712.38     8.51 o
   7   3  21   254.02   269.35     5.23 o
   0   4  21   451.42   466.15    10.11 o
   1   4  21   386.15   390.27     6.15 o
   2   4  21   577.49   636.17     7.93 o
   3   4  21     9.81     8.35     1.80 o
   4   4  21    54.66    60.84     3.10 o
   5   4  21     9.66     9.47     1.59 o
   6   4  21    87.02   103.77     3.47 o
   1   5  21     3.26    -1.60     1.65 <
   2   5  21   158.07   156.28     3.92 o
   3   5  21   292.50   283.42     5.29 o
   4   5  21     2.09     2.81     1.46 <
   5   5  21    54.57    42.67     2.51 o
   6   5  21     1.97     1.72     1.75 <
   0   6  21   394.20   478.69    14.85 o
   1   6  21   275.92   283.48     5.34 o
   2   6  21   108.29    92.40     3.04 o
   3   6  21    10.41    11.57     1.51 o
   4   6  21    56.26    57.51     3.01 o
   1   7  21    96.86    91.68     4.92 o
   2   7  21   108.56   126.68     6.98 o
   0   0  22   755.71   752.63    12.61 o
   1   0  22   119.88   109.13     3.63 o
   2   0  22    42.86    46.29     3.43 o
   3   0  22   963.52  1061.10    14.03 o
   4   0  22   816.72   874.67    12.54 o
   5   0  22   123.32   154.17     5.37 o
   6   0  22    87.89    88.76     4.43 o
   7   0  22   102.22   113.25     5.11 o
   1   1  22     0.35     0.38     1.32 <
   2   1  22     1.46     2.59     1.36 <
   3   1  22   314.98   331.64     5.36 o
   4   1  22     3.91     6.41     1.47 o
   5   1  22    29.40    30.77     2.18 o
   6   1  22     0.88    -1.51     1.31 <
   7   1  22   206.39   207.34     5.53 o
   0   2  22    23.12    23.53     2.35 o
   1   2  22   128.51   143.46     3.37 o
   2   2  22  2577.76  2659.77    14.22 o
   3   2  22     1.67     2.85     1.38 <
   4   2  22    26.30    27.71     1.95 o
   5   2  22   183.65   199.34     4.17 o
   6   2  22   217.90   216.95     4.79 o
   7   2  22     4.59    -0.66     1.85 <
   1   3  22   465.31   482.45     6.62 o
   2   3  22    55.78    53.82     2.71 o
   3   3  22   440.92   434.38     7.05 o
   4   3  22   349.42   385.01     6.39 o
   5   3  22   351.03   373.91     6.85 o
   6   3  22   224.97   236.82     4.85 o
   7   3  22    27.24    32.64     4.06 o
   0   4  22  1147.96  1214.87    15.78 o
   1   4  22    32.22    31.15     2.25 o
   2   4  22   399.37   403.06     6.27 o
   3   4  22     5.06     8.37     1.76 o
   4   4  22   396.96   397.94     7.11 o
   5   4  22    18.62    17.92     1.79 o
   6   4  22    34.32    45.09     3.10 o
   1   5  22     1.20     1.97     1.50 <
   2   5  22    25.28    30.27     2.03 o
   3   5  22   796.41   823.37     8.52 o
   4   5  22    52.79    59.32     2.81 o
   5   5  22     0.62    -0.83     1.43 <
   0   6  22    18.52    21.04     2.77 o
   1   6  22    26.66    27.19     2.04 o
   2   6  22  1108.29  1114.06    10.33 o
   3   6  22    78.73    64.02     3.40 o
   1   1  23     7.65     5.41     1.25 o
   2   1  23     7.13    11.25     1.53 o
   3   1  23    26.84    23.90     1.84 o
   4   1  23   263.93   266.33     4.89 o
   5   1  23   618.25   646.99     7.55 o
   6   1  23    18.74    18.54     1.53 o
   7   1  23   766.99   803.96    14.18 o
   0   2  23    47.04    37.16     2.85 o
   1   2  23   743.79   786.07     8.40 o
   2   2  23    51.06    53.21     2.57 o
   3   2  23     2.60     4.63     1.71 <
   4   2  23    23.53    20.15     1.71 o
   5   2  23    23.03    20.84     1.83 o
   6   2  23    25.34    33.03     2.23 o
   1   3  23   172.26   169.98     4.03 o
   2   3  23   128.13   133.47     3.78 o
   3   3  23    14.76    11.20     1.88 o
   4   3  23     5.09     1.92     2.03 <
   5   3  23     0.97     0.51     1.55 <
   6   3  23    43.27    38.66     2.63 o
   0   4  23  1031.93  1089.12    14.47 o
   1   4  23    10.24    16.62     1.98 o
   2   4  23     5.16     5.75     1.56 o
   3   4  23     2.70     0.94     1.81 <
   4   4  23    72.41    76.58     3.26 o
   5   4  23    23.11    18.31     2.05 o
   1   5  23   169.40   182.72     4.27 o
   2   5  23     0.52     1.38     1.39 <
   3   5  23     0.25     5.81     1.71 o
   4   5  23  1131.05  1093.09    13.07 o
   0   6  23   303.65   313.03     9.14 o
   1   6  23    11.14     9.83     1.77 o
   2   6  23     8.24     9.98     2.48 o
   0   0  24  1716.13  1821.46    21.59 o
   1   0  24   157.80   143.71     4.87 o
   2   0  24    41.23    42.51     3.62 o
   3   0  24   189.45   196.54     6.03 o
   4   0  24  1026.50  1136.86    13.60 o
   5   0  24    83.05    89.06     4.28 o
   6   0  24   239.79   251.14     7.21 o
   1   1  24    44.75    46.80     2.41 o
   2   1  24   116.80   121.54     3.47 o
   3   1  24   358.73   373.73     5.71 o
   4   1  24   273.67   257.93     4.85 o
   5   1  24   316.89   324.93     5.19 o
   6   1  24    35.49    37.86     2.33 o
   0   2  24   539.53   587.35     9.29 o
   1   2  24    36.97    39.02     2.17 o
   2   2  24   284.61   293.30     5.40 o
   3   2  24     2.70     4.86     1.69 <
   4   2  24   321.02   356.37     5.87 o
   5   2  24   984.05  1019.51     9.81 o
   6   2  24   153.94   174.15     8.73 o
   1   3  24   482.89   503.84     6.83 o
   2   3  24   285.44   288.12     5.18 o
   3   3  24     2.55     1.43     1.63 <
   4   3  24    27.69    26.02     2.37 o
   5   3  24    84.24    65.69     2.82 o
   0   4  24   659.23   699.35    11.63 o
   1   4  24    11.01     9.89     1.71 o
   2   4  24    16.51    15.73     1.76 o
   3   4  24    28.19    28.98     2.65 o
   4   4  24     1.74     2.20     1.49 <
   1   5  24   153.01   147.93     3.89 o
   2   5  24     2.00     0.84     1.57 <
   3   5  24    47.21    41.42     3.23 o
   1   1  25   130.08   138.14     3.57 o
   2   1  25     8.56    10.60     1.69 o
   3   1  25   438.96   436.20     6.21 o
   4   1  25   109.39   119.30     3.27 o
   5   1  25   122.66   126.84     3.69 o
   0   2  25   682.10   703.17    10.79 o
   1   2  25    18.17    16.64     1.69 o
   2   2  25   282.50   292.73     5.21 o
   3   2  25   239.44   224.84     5.33 o
   4   2  25     4.45     6.81     1.59 o
   5   2  25   431.91   448.37    11.27 o
   1   3  25    21.49    26.06     1.88 o
   2   3  25    43.22    35.02     2.31 o
   3   3  25     7.20     5.71     1.64 o
   4   3  25    30.07    25.22     2.36 o
   0   4  25     5.35     7.23     2.39 o
   1   4  25    21.68    22.44     1.81 o
   2   4  25    60.64    42.21     2.57 o
   3   4  25    70.34    85.01     4.09 o
   1   5  25    67.87    74.40     3.71 o
   0   0  26  1353.71  1484.69    26.18 o
   1   0  26    59.41    47.99     4.09 o
   2   0  26   282.81   266.05     7.23 o
   3   0  26   804.16   801.62    11.85 o
   4   0  26   806.30   880.24    13.23 o
   5   0  26   220.85   211.38    12.59 o
   1   1  26    21.07    23.03     2.11 o
   2   1  26    38.90    47.35     2.71 o
   3   1  26    33.79    31.87     2.09 o
   4   1  26   114.20   128.91     4.37 o
   0   2  26   126.77   128.83     5.14 o
   1   2  26   640.91   695.27     7.15 o
   2   2  26     0.60     1.06     1.43 <
   3   2  26    37.44    42.77     2.51 o
   4   2  26    34.51    46.59     3.55 o
   1   3  26    30.44    25.10     1.93 o
   2   3  26   102.92   117.92     4.07 o
   3   3  26     6.68    11.89     2.17 o
   0   4  26     3.96     5.95     2.66 <
   1   4  26     1.27     2.11     1.77 <
   1   1  27   511.34   502.56     7.93 o
   2   1  27   219.55   225.21     5.28 o
   3   1  27   166.63   144.16     5.01 o
   0   2  27     0.32     5.27     1.90 <
   1   2  27   234.32   255.94     5.29 o
   2   2  27    58.88    53.37     3.02 o
   3   2  27     0.04    -2.23     2.51 <
   1   3  27   256.85   245.15     5.87 o
   0   0  28   145.42   153.22    11.89 o
   1   0  28   271.99   310.15    11.72 o
   2   0  28   115.15   113.08     7.06 o
   1   1  28   227.82   247.60     7.23 o
